# Supplementary material for: An efficient, scarless, selection-free technology for phage engineering
Source: RNA Biol. 2023 Oct 16;20(1):830–5. doi: 10.1080/15476286.2023.2270344 (PMC10583621; doi:10.1080/15476286.2023.2270344)
Supplement: Supplemental Material [file KRNB_A_2270344_SM0265.zip]

Archive with 2 entries (2 files):
- 230716 Supplementary information (3).docx
- 230716 Table 3 (2).xlsx
