# Supplementary material for: An efficient, scarless, selection-free technology for phage engineering
Source: RNA Biol. 2023 Oct 16;20(1):830–5. doi: 10.1080/15476286.2023.2270344 (PMC10583621; doi:10.1080/15476286.2023.2270344)
Supplement: Supplemental Material [file KRNB_A_2270344_SM0265.zip › 230716 Table 3 (2).xlsx]

## Sheet: 1
position	A	C	G	T	%	A	C	G	T
1	0	0	0	202717		0	0	0	1
2	0	0	202717	0		0	0	1	0
3	0	0	0	202717		0	0	0	1
4	202717	0	0	0		1	0	0	0
5	0	0	202717	0		0	0	1	0
6	0	0	0	202717		0	0	0	1
7	0	0	202717	0		0	0	1	0
8	0	202717	0	0		0	1	0	0
9	0	202717	0	0		0	1	0	0
10	0	202717	0	0		0	1	0	0
11	0	0	0	202717		0	0	0	1
12	0	0	202717	0		0	0	1	0
13	202717	0	0	0		1	0	0	0
14	0	0	0	202717		0	0	0	1
15	0	0	202717	0		0	0	1	0
16	0	0	0	202717		0	0	0	1
17	0	0	0	202717		0	0	0	1
18	0	202717	0	0		0	1	0	0
19	0	202717	0	0		0	1	0	0
20	0	0	0	202717		0	0	0	1
21	0	202717	0	0		0	1	0	0
22	0	0	202717	0		0	0	1	0
23	0	0	202717	0		0	0	1	0
24	0	0	0	202717		0	0	0	1
25	0	202717	0	0		0	1	0	0
26	202717	0	0	0		1	0	0	0
27	0	0	202717	0		0	0	1	0
28	0	0	0	202717		0	0	0	1
29	23	32	6	202656		0.000113459	0.000157856	2.95979e-05	0.999699
30	13	202699	1	4		6.41288e-05	0.999911	4.93299e-06	1.97319e-05
31	15	202672	3	27		7.39948e-05	0.999778	1.4799e-05	0.000133191
32	88	3	202604	22		0.000434103	1.4799e-05	0.999443	0.000108526
33	7	202702	2	6		3.45309e-05	0.999926	9.86597e-06	2.95979e-05
34	10	24	33	202650		4.93299e-05	0.000118392	0.000162789	0.999669
35	19	23	4	202671		9.37267e-05	0.000113459	1.97319e-05	0.999773
36	202687	8	13	9		0.999852	3.94639e-05	6.41288e-05	4.43969e-05
37	69	202614	1	33		0.000340376	0.999492	4.93299e-06	0.000162789
38	202653	21	39	4		0.999684	0.000103593	0.000192386	1.97319e-05
39	29	6	202615	67		0.000143057	2.95979e-05	0.999497	0.00033051
40	42	202643	2	30		0.000207185	0.999635	9.86597e-06	0.00014799
41	19	202680	5	13		9.37267e-05	0.999817	2.46649e-05	6.41288e-05
42	35	43	44	202595		0.000172654	0.000212118	0.000217051	0.999398
43	202631	53	25	8		0.999576	0.000261448	0.000123325	3.94639e-05
44	67	202632	5	13		0.00033051	0.999581	2.46649e-05	6.41288e-05
45	53	202646	4	14		0.000261448	0.99965	1.97319e-05	6.90618e-05
46	202618	76	15	8		0.999512	0.000374907	7.39948e-05	3.94639e-05
47	43	11	92	202571		0.000212118	5.42628e-05	0.000453835	0.99928
48	24	20	78	202595		0.000118392	9.86597e-05	0.000384773	0.999398
49	202673	9	21	14		0.999783	4.43969e-05	0.000103593	6.90618e-05
50	202678	3	19	17		0.999808	1.4799e-05	9.37267e-05	8.38608e-05
51	55	202644	3	15		0.000271314	0.99964	1.4799e-05	7.39948e-05
52	202643	34	23	17		0.999635	0.000167722	0.000113459	8.38608e-05
53	23	202686	0	8		0.000113459	0.999847	0	3.94639e-05
54	38	202668	1	10		0.000187453	0.999758	4.93299e-06	4.93299e-05
55	202486	203	20	8		0.99886	0.0010014	9.86597e-05	3.94639e-05
56	202526	166	17	8		0.999058	0.000818876	8.38608e-05	3.94639e-05
57	41	202667	0	9		0.000202252	0.999753	0	4.43969e-05
58	202536	149	18	14		0.999107	0.000735015	8.87937e-05	6.90618e-05
59	201457	1229	13	15		0.993799	0.00606273	6.41298e-05	7.39959e-05
60	202312	363	24	18		0.998002	0.00179067	0.000118392	8.87937e-05
61	9	9	202625	74		4.43969e-05	4.43969e-05	0.999546	0.000365041
62	202535	159	17	6		0.999102	0.000784345	8.38608e-05	2.95979e-05
63	21	22	737	201937		0.000103593	0.000108526	0.00363561	0.996152
64	202127	565	20	5		0.99709	0.00278714	9.86597e-05	2.46649e-05
65	10	11	202622	74		4.93299e-05	5.42628e-05	0.999531	0.000365041
66	54	202543	4	115		0.000266383	0.999147	1.9732e-05	0.000567296
67	13	1	202676	27		6.41288e-05	4.93299e-06	0.999798	0.000133191
68	202674	13	17	13		0.999788	6.41288e-05	8.38608e-05	6.41288e-05
69	10	4	202667	36		4.93299e-05	1.97319e-05	0.999753	0.000177587
70	202650	37	15	15		0.999669	0.00018252	7.39948e-05	7.39948e-05
71	21	15	142	202539		0.000103593	7.39948e-05	0.000700484	0.999122
72	34	19	60	202604		0.000167722	9.37267e-05	0.000295979	0.999443
73	11	1	202667	38		5.42628e-05	4.93299e-06	0.999753	0.000187453
74	202668	7	30	10		0.999768	3.45312e-05	0.000147991	4.93303e-05
75	15	18	33	202651		7.39948e-05	8.87937e-05	0.000162789	0.999674
76	46	10	202605	56		0.000226917	4.93299e-05	0.999448	0.000276247
77	42	202613	1	61		0.000207185	0.999487	4.93299e-06	0.000300912
78	202670	2	27	18		0.999768	9.86597e-06	0.000133191	8.87937e-05
79	20	202682	1	14		9.86597e-05	0.999827	4.93299e-06	6.90618e-05
80	202683	9	16	9		0.999832	4.43969e-05	7.89278e-05	4.43969e-05
81	35	202657	4	21		0.000172654	0.999704	1.97319e-05	0.000103593
82	202627	62	22	6		0.999556	0.000305845	0.000108526	2.95979e-05
83	202444	247	15	11		0.998653	0.00121845	7.39948e-05	5.42628e-05
84	202375	328	8	6		0.998313	0.00161802	3.94639e-05	2.95979e-05
85	69	1567	215	200866		0.000340376	0.00772999	0.00106059	0.990869
86	202483	186	37	11		0.998846	0.000917535	0.00018252	5.42628e-05
87	14	6	202615	82		6.90618e-05	2.95979e-05	0.999497	0.000404505
88	9	6	202669	33		4.43969e-05	2.95979e-05	0.999763	0.000162789
89	202639	36	29	13		0.999615	0.000177587	0.000143057	6.41288e-05
90	7	10	202661	38		3.45311e-05	4.93301e-05	0.999729	0.000187454
91	25	17	12	202663		0.000123325	8.38608e-05	5.91958e-05	0.999734
92	27	202681	4	5		0.000133191	0.999822	1.97319e-05	2.46649e-05
93	23	29	57	202605		0.00011346	0.000143059	0.000281184	0.999462
94	19	4	202659	35		9.37267e-05	1.97319e-05	0.999714	0.000172654
95	17	4	202669	27		8.38608e-05	1.97319e-05	0.999763	0.000133191
96	21	40	51	202605		0.000103593	0.000197319	0.000251582	0.999448
97	202560	124	23	10		0.999226	0.00061169	0.000113459	4.93299e-05
98	12	9	11	202685		5.91958e-05	4.43969e-05	5.42628e-05	0.999842
99	71	202602	0	44		0.000350242	0.999433	0	0.000217051
100	101	6	202566	44		0.000498232	2.95979e-05	0.999255	0.000217051
101	42	202659	3	12		0.000207186	0.999719	1.4799e-05	5.91961e-05
102	16	23	33	202645		7.89278e-05	0.000113459	0.000162789	0.999645
103	47	202654	6	10		0.00023185	0.999689	2.95979e-05	4.93299e-05
104	59	202648	6	4		0.000291046	0.99966	2.95979e-05	1.97319e-05
105	38	38	58	202583		0.000187453	0.000187453	0.000286113	0.999339
106	202642	48	15	12		0.99963	0.000236783	7.39948e-05	5.91958e-05
107	202670	12	24	11		0.999768	5.91958e-05	0.000118392	5.42628e-05
108	67	202643	2	3		0.000330513	0.999645	9.86607e-06	1.47991e-05
109	101	17	11	202588		0.000498232	8.38608e-05	5.42628e-05	0.999364
110	86	23	51	202557		0.000424237	0.000113459	0.000251582	0.999211
111	24	19	8	202666		0.000118392	9.37267e-05	3.94639e-05	0.999748
112	18	3	202636	60		8.87937e-05	1.4799e-05	0.9996	0.000295979
113	13	16	11	202677		6.41288e-05	7.89278e-05	5.42628e-05	0.999803
114	202655	16	34	12		0.999694	7.89278e-05	0.000167722	5.91958e-05
115	164	202515	3	35		0.00080901	0.999004	1.4799e-05	0.000172654
116	202624	64	13	16		0.999541	0.000315711	6.41288e-05	7.89278e-05
117	73	202615	2	27		0.000360108	0.999497	9.86597e-06	0.000133191
118	202415	279	19	4		0.99851	0.0013763	9.37267e-05	1.97319e-05
119	85	13	202571	48		0.000419304	6.41288e-05	0.99928	0.000236783
120	70	202571	3	73		0.000345309	0.99928	1.4799e-05	0.000360108
121	36	202669	1	11		0.000177587	0.999763	4.93299e-06	5.42628e-05
122	202555	135	22	5		0.999201	0.000665953	0.000108526	2.46649e-05
123	202511	180	15	11		0.998984	0.000887937	7.39948e-05	5.42628e-05
124	5	4	202703	5		2.46649e-05	1.97319e-05	0.999931	2.46649e-05
125	202656	19	20	22		0.999699	9.37267e-05	9.86597e-05	0.000108526
126	20	202646	3	48		9.86597e-05	0.99965	1.4799e-05	0.000236783
127	21	1	202652	43		0.000103593	4.93299e-06	0.999679	0.000212118
128	31	4	202664	18		0.000152923	1.97319e-05	0.999739	8.87937e-05
129	4	25	40	202648		1.97319e-05	0.000123325	0.000197319	0.99966
130	202670	2	26	19		0.999768	9.86597e-06	0.000128258	9.37267e-05
131	21	3	202664	29		0.000103593	1.4799e-05	0.999739	0.000143057
132	41	202627	3	46		0.000202252	0.999556	1.4799e-05	0.000226917
133	10	202692	4	11		4.93299e-05	0.999877	1.97319e-05	5.42628e-05
134	202681	3	16	17		0.999822	1.4799e-05	7.89278e-05	8.38608e-05
135	27	202682	2	6		0.000133191	0.999827	9.86597e-06	2.95979e-05
136	22	202687	4	4		0.000108526	0.999852	1.97319e-05	1.97319e-05
137	11	35	22	202649		5.42628e-05	0.000172654	0.000108526	0.999665
138	5	20	11	202681		2.46649e-05	9.86597e-05	5.42628e-05	0.999822
139	0	202717	0	0		0	1	0	0
140	0	0	202717	0		0	0	1	0
141	0	0	0	202717		0	0	0	1
142	202717	0	0	0		1	0	0	0
143	202717	0	0	0		1	0	0	0
144	0	0	202717	0		0	0	1	0
145	202717	0	0	0		1	0	0	0
146	0	202717	0	0		0	1	0	0
147	0	0	0	202717		0	0	0	1
148	0	0	202717	0		0	0	1	0
149	0	0	0	202717		0	0	0	1
150	202717	0	0	0		1	0	0	0
151	0	0	202717	0		0	0	1	0
152	0	0	0	202717		0	0	0	1
153	0	0	202717	0		0	0	1	0
154	0	0	0	202717		0	0	0	1
155	0	0	202717	0		0	0	1	0
156	0	0	202717	0		0	0	1	0
157	0	0	202717	0		0	0	1	0
158	0	202717	0	0		0	1	0	0
159	0	0	202717	0		0	0	1	0
160	0	202717	0	0		0	1	0	0
161	202717	0	0	0		1	0	0	0
162	0	202717	0	0		0	1	0	0
163	0	0	0	202717		0	0	0	1
164	202717	0	0	0		1	0	0	0
165	0	202717	0	0		0	1	0	0
166	202717	0	0	0		1	0	0	0

## Sheet: 2
position	A	C	G	T	%	A	C	G	T
1	0	0	0	194800		0	0	0	1
2	0	0	194800	0		0	0	1	0
3	0	0	194800	0		0	0	1	0
4	194800	0	0	0		1	0	0	0
5	0	0	194800	0		0	0	1	0
6	0	0	0	194800		0	0	0	1
7	0	0	0	194800		0	0	0	1
8	0	194800	0	0		0	1	0	0
9	0	194800	0	0		0	1	0	0
10	0	194800	0	0		0	1	0	0
11	0	0	0	194800		0	0	0	1
12	0	0	194800	0		0	0	1	0
13	194800	0	0	0		1	0	0	0
14	0	0	0	194800		0	0	0	1
15	0	0	194800	0		0	0	1	0
16	0	0	0	194800		0	0	0	1
17	0	0	0	194800		0	0	0	1
18	0	194800	0	0		0	1	0	0
19	0	194800	0	0		0	1	0	0
20	0	0	0	194800		0	0	0	1
21	0	194800	0	0		0	1	0	0
22	0	0	194800	0		0	0	1	0
23	0	0	194800	0		0	0	1	0
24	0	0	0	194800		0	0	0	1
25	0	194800	0	0		0	1	0	0
26	194800	0	0	0		1	0	0	0
27	0	0	194800	0		0	0	1	0
28	0	0	0	194800		0	0	0	1
29	14	11	6	194769		7.18686e-05	5.64682e-05	3.08008e-05	0.999841
30	16	194775	0	9		8.21355e-05	0.999872	0	4.62012e-05
31	10	194767	1	22		5.13347e-05	0.999831	5.13347e-06	0.000112936
32	80	5	194701	14		0.000410678	2.56674e-05	0.999492	7.18686e-05
33	13	194780	0	7		6.67351e-05	0.999897	0	3.59343e-05
34	8	26	14	194752		4.10678e-05	0.00013347	7.18686e-05	0.999754
35	25	22	0	194753		0.000128337	0.000112936	0	0.999759
36	194781	4	12	3		0.999902	2.05339e-05	6.16016e-05	1.54004e-05
37	51	194721	0	28		0.000261807	0.999594	0	0.000143737
38	194748	20	31	1		0.999733	0.000102669	0.000159138	5.13347e-06
39	18	4	194711	67		9.24025e-05	2.05339e-05	0.999543	0.000343943
40	31	194756	0	13		0.000159138	0.999774	0	6.67351e-05
41	22	194771	2	5		0.000112936	0.999851	1.02669e-05	2.56674e-05
42	39	40	45	194676		0.000200205	0.000205339	0.000231006	0.999363
43	194729	42	25	4		0.999636	0.000215606	0.000128337	2.05339e-05
44	53	194735	2	10		0.000272074	0.999666	1.02669e-05	5.13347e-05
45	48	194734	5	13		0.000246407	0.999661	2.56674e-05	6.67351e-05
46	194705	75	13	7		0.999512	0.00038501	6.67351e-05	3.59343e-05
47	33	15	64	194688		0.000169405	7.70021e-05	0.000328542	0.999425
48	29	22	65	194684		0.000148871	0.000112936	0.000333676	0.999405
49	194761	4	18	17		0.9998	2.05339e-05	9.24025e-05	8.7269e-05
50	194773	3	12	12		0.999861	1.54004e-05	6.16016e-05	6.16016e-05
51	37	194739	2	22		0.000189938	0.999687	1.02669e-05	0.000112936
52	194737	24	18	21		0.999677	0.000123203	9.24025e-05	0.000107803
53	32	194759	2	7		0.000164271	0.99979	1.02669e-05	3.59343e-05
54	34	194753	1	12		0.000174538	0.999759	5.13347e-06	6.16016e-05
55	194613	170	10	7		0.99904	0.00087269	5.13347e-05	3.59343e-05
56	194640	136	15	9		0.999179	0.000698152	7.70021e-05	4.62012e-05
57	38	194754	1	7		0.000195072	0.999764	5.13347e-06	3.59343e-05
58	194637	144	16	3		0.999163	0.00073922	8.21355e-05	1.54004e-05
59	193717	1056	11	11		0.994466	0.00542108	5.64696e-05	5.64696e-05
60	194435	329	19	17		0.998126	0.00168891	9.75359e-05	8.7269e-05
61	11	6	194718	65		5.64682e-05	3.08008e-05	0.999579	0.000333676
62	194659	109	22	10		0.999276	0.000559548	0.000112936	5.13347e-05
63	15	19	663	194103		7.70021e-05	9.75359e-05	0.00340349	0.996422
64	194292	497	10	1		0.997392	0.00255133	5.13347e-05	5.13347e-06
65	1	6	194734	59		5.13347e-06	3.08008e-05	0.999661	0.000302875
66	50	194658	2	89		0.000256675	0.999276	1.0267e-05	0.000456881
67	9	4	194770	17		4.62012e-05	2.05339e-05	0.999846	8.7269e-05
68	194774	8	13	5		0.999867	4.10678e-05	6.67351e-05	2.56674e-05
69	2	1	194761	36		1.02669e-05	5.13347e-06	0.9998	0.000184805
70	194742	30	18	10		0.999702	0.000154004	9.24025e-05	5.13347e-05
71	22	14	97	194667		0.000112936	7.18686e-05	0.000497947	0.999317
72	25	16	42	194717		0.000128337	8.21355e-05	0.000215606	0.999574
73	12	2	194749	37		6.16016e-05	1.02669e-05	0.999738	0.000189938
74	194727	6	44	19		0.999646	3.08015e-05	0.000225877	9.75379e-05
75	20	18	22	194740		0.000102669	9.24025e-05	0.000112936	0.999692
76	44	4	194699	53		0.000225873	2.05339e-05	0.999482	0.000272074
77	54	194698	7	41		0.000277207	0.999476	3.59343e-05	0.000210472
78	194763	3	24	10		0.99981	1.54004e-05	0.000123203	5.13347e-05
79	32	194744	5	19		0.000164271	0.999713	2.56674e-05	9.75359e-05
80	194754	10	22	14		0.999764	5.13347e-05	0.000112936	7.18686e-05
81	28	194757	2	13		0.000143737	0.999779	1.02669e-05	6.67351e-05
82	194730	51	13	6		0.999641	0.000261807	6.67351e-05	3.08008e-05
83	194603	180	13	4		0.998989	0.000924025	6.67351e-05	2.05339e-05
84	194479	302	13	6		0.998352	0.00155031	6.67351e-05	3.08008e-05
85	52	8737	166	185845		0.00026694	0.0448511	0.000852156	0.95403
86	194565	180	51	4		0.998794	0.000924025	0.000261807	2.05339e-05
87	8	11	194691	90		4.10678e-05	5.64682e-05	0.99944	0.000462012
88	7	7	194750	36		3.59343e-05	3.59343e-05	0.999743	0.000184805
89	194734	25	33	8		0.999661	0.000128337	0.000169405	4.10678e-05
90	9	4	194754	33		4.62012e-05	2.05339e-05	0.999764	0.000169405
91	32	13	15	194740		0.000164271	6.67351e-05	7.70021e-05	0.999692
92	40	194747	2	11		0.000205339	0.999728	1.02669e-05	5.64682e-05
93	20	23	37	194715		0.000102672	0.000118073	0.000189943	0.999589
94	11	4	194752	33		5.64682e-05	2.05339e-05	0.999754	0.000169405
95	16	1	194758	25		8.21355e-05	5.13347e-06	0.999784	0.000128337
96	16	29	44	194711		8.21355e-05	0.000148871	0.000225873	0.999543
97	194710	66	18	6		0.999538	0.000338809	9.24025e-05	3.08008e-05
98	10	16	7	194767		5.13347e-05	8.21355e-05	3.59343e-05	0.999831
99	83	194687	1	29		0.000426078	0.99942	5.13347e-06	0.000148871
100	90	3	194652	55		0.000462012	1.54004e-05	0.99924	0.000282341
101	45	194741	4	7		0.00023101	0.999713	2.05342e-05	3.59348e-05
102	20	37	27	194716		0.000102669	0.000189938	0.000138604	0.999569
103	44	194747	3	6		0.000225873	0.999728	1.54004e-05	3.08008e-05
104	56	194734	5	5		0.000287474	0.999661	2.56674e-05	2.56674e-05
105	31	24	58	194687		0.000159138	0.000123203	0.000297741	0.99942
106	194720	52	20	8		0.999589	0.00026694	0.000102669	4.10678e-05
107	194768	8	10	14		0.999836	4.10678e-05	5.13347e-05	7.18686e-05
108	65	194728	2	1		0.000333682	0.999651	1.02672e-05	5.13358e-06
109	93	22	17	194668		0.000477413	0.000112936	8.7269e-05	0.999322
110	75	20	63	194642		0.00038501	0.000102669	0.000323409	0.999189
111	28	13	7	194752		0.000143737	6.67351e-05	3.59343e-05	0.999754
112	11	2	194720	67		5.64682e-05	1.02669e-05	0.999589	0.000343943
113	15	13	9	194763		7.70021e-05	6.67351e-05	4.62012e-05	0.99981
114	194749	13	26	12		0.999738	6.67351e-05	0.00013347	6.16016e-05
115	135	194634	7	24		0.000693018	0.999148	3.59343e-05	0.000123203
116	194722	49	13	16		0.9996	0.00025154	6.67351e-05	8.21355e-05
117	40	194732	2	26		0.000205339	0.999651	1.02669e-05	0.00013347
118	194523	245	28	4		0.998578	0.0012577	0.000143737	2.05339e-05
119	112	2	194643	43		0.000574949	1.02669e-05	0.999194	0.000220739
120	67	194662	2	69		0.000343943	0.999292	1.02669e-05	0.000354209
121	52	194733	4	11		0.00026694	0.999656	2.05339e-05	5.64682e-05
122	194655	124	12	9		0.999256	0.00063655	6.16016e-05	4.62012e-05
123	194593	175	21	11		0.998937	0.000898357	0.000107803	5.64682e-05
124	3	5	194784	8		1.54004e-05	2.56674e-05	0.999918	4.10678e-05
125	194752	17	15	16		0.999754	8.7269e-05	7.70021e-05	8.21355e-05
126	22	194732	4	42		0.000112936	0.999651	2.05339e-05	0.000215606
127	22	1	194739	38		0.000112936	5.13347e-06	0.999687	0.000195072
128	31	2	194748	19		0.000159138	1.02669e-05	0.999733	9.75359e-05
129	4	16	35	194745		2.05339e-05	8.21355e-05	0.000179671	0.999718
130	194761	1	23	15		0.9998	5.13347e-06	0.00011807	7.70021e-05
131	13	5	194763	19		6.67351e-05	2.56674e-05	0.99981	9.75359e-05
132	22	194742	2	34		0.000112936	0.999702	1.02669e-05	0.000174538
133	14	194771	4	11		7.18686e-05	0.999851	2.05339e-05	5.64682e-05
134	194768	5	15	12		0.999836	2.56674e-05	7.70021e-05	6.16016e-05
135	18	194771	2	9		9.24025e-05	0.999851	1.02669e-05	4.62012e-05
136	24	194767	5	4		0.000123203	0.999831	2.56674e-05	2.05339e-05
137	11	20	24	194745		5.64682e-05	0.000102669	0.000123203	0.999718
138	7	13	8	194772		3.59343e-05	6.67351e-05	4.10678e-05	0.999856
139	0	194800	0	0		0	1	0	0
140	0	0	194800	0		0	0	1	0
141	0	0	0	194800		0	0	0	1
142	194800	0	0	0		1	0	0	0
143	194800	0	0	0		1	0	0	0
144	0	0	194800	0		0	0	1	0
145	194800	0	0	0		1	0	0	0
146	0	194800	0	0		0	1	0	0
147	0	0	0	194800		0	0	0	1
148	0	0	194800	0		0	0	1	0
149	0	0	0	194800		0	0	0	1
150	194800	0	0	0		1	0	0	0
151	0	0	194800	0		0	0	1	0
152	0	0	0	194800		0	0	0	1
153	0	0	194800	0		0	0	1	0
154	0	0	0	194800		0	0	0	1
155	0	0	194800	0		0	0	1	0
156	0	0	194800	0		0	0	1	0
157	0	0	194800	0		0	0	1	0
158	0	194800	0	0		0	1	0	0
159	0	0	194800	0		0	0	1	0
160	194800	0	0	0		1	0	0	0
161	194800	0	0	0		1	0	0	0
162	0	194800	0	0		0	1	0	0
163	0	0	0	194800		0	0	0	1
164	0	194800	0	0		0	1	0	0
165	0	194800	0	0		0	1	0	0
166	194800	0	0	0		1	0	0	0

## Sheet: 3
position	A	C	G	T	%	A	C	G	T
1	0	0	0	250617		0	0	0	1
2	0	250617	0	0		0	1	0	0
3	0	0	250617	0		0	0	1	0
4	250617	0	0	0		1	0	0	0
5	0	0	250617	0		0	0	1	0
6	250617	0	0	0		1	0	0	0
7	0	0	0	250617		0	0	0	1
8	0	250617	0	0		0	1	0	0
9	0	250617	0	0		0	1	0	0
10	0	250617	0	0		0	1	0	0
11	0	0	0	250617		0	0	0	1
12	0	0	250617	0		0	0	1	0
13	250617	0	0	0		1	0	0	0
14	0	0	0	250617		0	0	0	1
15	0	0	250617	0		0	0	1	0
16	0	0	0	250617		0	0	0	1
17	0	0	0	250617		0	0	0	1
18	0	250617	0	0		0	1	0	0
19	0	250617	0	0		0	1	0	0
20	0	0	0	250617		0	0	0	1
21	0	250617	0	0		0	1	0	0
22	0	0	250617	0		0	0	1	0
23	0	0	250617	0		0	0	1	0
24	0	0	0	250617		0	0	0	1
25	0	250617	0	0		0	1	0	0
26	250617	0	0	0		1	0	0	0
27	0	0	250617	0		0	0	1	0
28	0	0	0	250617		0	0	0	1
29	39	35	5	250538		0.000155616	0.000139655	1.99508e-05	0.999685
30	20	250583	4	10		7.9803e-05	0.999864	1.59606e-05	3.99015e-05
31	16	250566	1	34		6.38424e-05	0.999797	3.99015e-06	0.000135665
32	85	5	250497	30		0.000339163	1.99508e-05	0.999521	0.000119705
33	15	250590	1	11		5.98523e-05	0.999892	3.99015e-06	4.38917e-05
34	13	28	27	250549		5.1872e-05	0.000111724	0.000107734	0.999729
35	16	33	3	250565		6.38424e-05	0.000131675	1.19705e-05	0.999793
36	250584	3	24	6		0.999868	1.19705e-05	9.57637e-05	2.39409e-05
37	76	250510	1	30		0.000303252	0.999573	3.99015e-06	0.000119705
38	250542	27	44	4		0.999701	0.000107734	0.000175567	1.59606e-05
39	36	9	250489	83		0.000143645	3.59114e-05	0.999489	0.000331183
40	43	250541	4	29		0.000171577	0.999697	1.59606e-05	0.000115714
41	26	250574	4	13		0.000103744	0.999828	1.59606e-05	5.1872e-05
42	66	61	30	250460		0.00026335	0.000243399	0.000119705	0.999374
43	250538	32	37	10		0.999685	0.000127685	0.000147636	3.99015e-05
44	69	250531	3	14		0.000275321	0.999657	1.19705e-05	5.58621e-05
45	51	250548	3	15		0.000203498	0.999725	1.19705e-05	5.98523e-05
46	250511	64	30	12		0.999577	0.00025537	0.000119705	4.78818e-05
47	45	20	83	250469		0.000179557	7.9803e-05	0.000331183	0.999409
48	36	20	90	250471		0.000143645	7.9803e-05	0.000359114	0.999417
49	250559	2	32	24		0.999769	7.9803e-06	0.000127685	9.57637e-05
50	250579	4	17	17		0.999848	1.59606e-05	6.78326e-05	6.78326e-05
51	62	250533	4	18		0.000247389	0.999665	1.59606e-05	7.18227e-05
52	250546	31	29	11		0.999717	0.000123695	0.000115714	4.38917e-05
53	44	250563	0	10		0.000175567	0.999785	0	3.99015e-05
54	36	250570	2	9		0.000143645	0.999812	7.9803e-06	3.59114e-05
55	250365	224	20	8		0.998994	0.000893794	7.9803e-05	3.19212e-05
56	250444	155	10	8		0.99931	0.000618474	3.99015e-05	3.19212e-05
57	35	250570	1	11		0.000139655	0.999812	3.99015e-06	4.38917e-05
58	250434	158	11	14		0.99927	0.000630444	4.38917e-05	5.58621e-05
59	249130	1454	15	17		0.994071	0.0058017	5.98525e-05	6.78329e-05
60	250130	439	32	16		0.998057	0.00175168	0.000127685	6.38424e-05
61	4	17	250520	76		1.59606e-05	6.78326e-05	0.999613	0.000303252
62	250415	161	22	19		0.999194	0.000642415	8.77834e-05	7.58129e-05
63	29	18	832	249738		0.000115714	7.18227e-05	0.00331981	0.996493
64	249956	623	31	7		0.997363	0.00248586	0.000123695	2.79311e-05
65	5	7	250512	93		1.99508e-05	2.79311e-05	0.999581	0.000371084
66	64	250452	6	95		0.00025537	0.999342	2.39409e-05	0.000379064
67	10	6	250561	40		3.99015e-05	2.39409e-05	0.999777	0.000159606
68	250560	22	29	6		0.999773	8.77834e-05	0.000115714	2.39409e-05
69	7	3	250562	45		2.79311e-05	1.19705e-05	0.999781	0.000179557
70	250539	27	30	21		0.999689	0.000107734	0.000119705	8.37932e-05
71	28	11	146	250432		0.000111724	4.38917e-05	0.000582562	0.999262
72	39	22	58	250498		0.000155616	8.77834e-05	0.000231429	0.999525
73	12	5	250546	54		4.78818e-05	1.99508e-05	0.999717	0.000215468
74	250528	7	55	24		0.999657	2.79314e-05	0.000219461	9.57648e-05
75	22	21	29	250545		8.77834e-05	8.37932e-05	0.000115714	0.999713
76	52	17	250480	68		0.000207488	6.78326e-05	0.999453	0.00027133
77	45	250495	7	70		0.000179557	0.999513	2.79311e-05	0.000279311
78	250572	2	30	13		0.99982	7.9803e-06	0.000119705	5.1872e-05
79	30	250578	2	7		0.000119705	0.999844	7.9803e-06	2.79311e-05
80	250581	6	18	12		0.999856	2.39409e-05	7.18227e-05	4.78818e-05
81	40	250558	3	16		0.000159606	0.999765	1.19705e-05	6.38424e-05
82	250533	57	15	12		0.999665	0.000227439	5.98523e-05	4.78818e-05
83	250339	249	13	16		0.998891	0.000993548	5.1872e-05	6.38424e-05
84	250223	361	18	15		0.998428	0.00144044	7.18227e-05	5.98523e-05
85	88	4458	226	245845		0.000351133	0.0177881	0.000901774	0.980959
86	250333	223	52	9		0.998867	0.000889804	0.000207488	3.59114e-05
87	12	11	250503	91		4.78818e-05	4.38917e-05	0.999545	0.000363104
88	7	3	250559	48		2.79311e-05	1.19705e-05	0.999769	0.000191527
89	250528	36	41	12		0.999645	0.000143645	0.000163596	4.78818e-05
90	7	5	250555	50		2.79311e-05	1.99508e-05	0.999753	0.000199508
91	37	27	20	250533		0.000147636	0.000107734	7.9803e-05	0.999665
92	48	250559	2	8		0.000191527	0.999769	7.9803e-06	3.19212e-05
93	26	36	37	250518		0.000103744	0.000143645	0.000147636	0.999605
94	10	7	250552	48		3.99015e-05	2.79311e-05	0.999741	0.000191527
95	21	1	250541	54		8.37932e-05	3.99015e-06	0.999697	0.000215468
96	25	38	15	250539		9.97538e-05	0.000151626	5.98523e-05	0.999689
97	250511	73	19	14		0.999577	0.000291281	7.58129e-05	5.58621e-05
98	13	13	10	250581		5.1872e-05	5.1872e-05	3.99015e-05	0.999856
99	89	250481	5	42		0.000355124	0.999457	1.99508e-05	0.000167586
100	105	6	250446	60		0.000418966	2.39409e-05	0.999318	0.000239409
101	55	250545	3	12		0.00021946	0.999721	1.19706e-05	4.78822e-05
102	25	40	12	250540		9.97538e-05	0.000159606	4.78818e-05	0.999693
103	54	250558	2	3		0.000215468	0.999765	7.9803e-06	1.19705e-05
104	75	250534	4	4		0.000299261	0.999669	1.59606e-05	1.59606e-05
105	44	53	51	250469		0.000175567	0.000211478	0.000203498	0.999409
106	250537	50	21	9		0.999681	0.000199508	8.37932e-05	3.59114e-05
107	250583	6	14	14		0.999864	2.39409e-05	5.58621e-05	5.58621e-05
108	77	250528	3	6		0.000307245	0.999657	1.19706e-05	2.39412e-05
109	119	20	16	250462		0.000474828	7.9803e-05	6.38424e-05	0.999382
110	94	31	82	250410		0.000375074	0.000123695	0.000327192	0.999174
111	36	22	13	250546		0.000143645	8.77834e-05	5.1872e-05	0.999717
112	19	7	250509	82		7.58129e-05	2.79311e-05	0.999569	0.000327192
113	15	30	11	250561		5.98523e-05	0.000119705	4.38917e-05	0.999777
114	250557	5	40	15		0.999761	1.99508e-05	0.000159606	5.98523e-05
115	180	250407	3	27		0.000718227	0.999162	1.19705e-05	0.000107734
116	250514	52	25	26		0.999589	0.000207488	9.97538e-05	0.000103744
117	65	250522	4	26		0.00025936	0.999621	1.59606e-05	0.000103744
118	250267	324	20	6		0.998603	0.00129281	7.9803e-05	2.39409e-05
119	92	12	250460	53		0.000367094	4.78818e-05	0.999374	0.000211478
120	95	250445	2	75		0.000379064	0.999314	7.9803e-06	0.000299261
121	41	250565	1	10		0.000163596	0.999793	3.99015e-06	3.99015e-05
122	250439	146	22	10		0.99929	0.000582562	8.77834e-05	3.99015e-05
123	250401	178	24	14		0.999138	0.000710247	9.57637e-05	5.58621e-05
124	8	3	250600	6		3.19212e-05	1.19705e-05	0.999932	2.39409e-05
125	250562	11	22	22		0.999781	4.38917e-05	8.77834e-05	8.77834e-05
126	12	250571	2	32		4.78818e-05	0.999816	7.9803e-06	0.000127685
127	26	2	250556	33		0.000103744	7.9803e-06	0.999757	0.000131675
128	20	2	250587	8		7.9803e-05	7.9803e-06	0.99988	3.19212e-05
129	7	30	51	250529		2.79311e-05	0.000119705	0.000203498	0.999649
130	250534	5	48	30		0.999669	1.99508e-05	0.000191527	0.000119705
131	25	8	250561	23		9.97538e-05	3.19212e-05	0.999777	9.17735e-05
132	42	250524	3	48		0.000167586	0.999629	1.19705e-05	0.000191527
133	16	250583	5	13		6.38424e-05	0.999864	1.99508e-05	5.1872e-05
134	250574	7	14	22		0.999828	2.79311e-05	5.58621e-05	8.77834e-05
135	25	250582	2	8		9.97538e-05	0.99986	7.9803e-06	3.19212e-05
136	24	250583	4	6		9.57637e-05	0.999864	1.59606e-05	2.39409e-05
137	10	34	29	250544		3.99015e-05	0.000135665	0.000115714	0.999709
138	8	21	7	250581		3.19212e-05	8.37932e-05	2.79311e-05	0.999856
139	0	250617	0	0		0	1	0	0
140	0	0	250617	0		0	0	1	0
141	0	0	0	250617		0	0	0	1
142	250617	0	0	0		1	0	0	0
143	250617	0	0	0		1	0	0	0
144	0	0	250617	0		0	0	1	0
145	250617	0	0	0		1	0	0	0
146	0	250617	0	0		0	1	0	0
147	0	0	0	250617		0	0	0	1
148	0	0	250617	0		0	0	1	0
149	0	0	0	250617		0	0	0	1
150	250617	0	0	0		1	0	0	0
151	0	0	250617	0		0	0	1	0
152	0	0	0	250617		0	0	0	1
153	0	0	250617	0		0	0	1	0
154	0	0	0	250617		0	0	0	1
155	0	0	250617	0		0	0	1	0
156	0	0	250617	0		0	0	1	0
157	0	0	250617	0		0	0	1	0
158	0	250617	0	0		0	1	0	0
159	0	0	250617	0		0	0	1	0
160	250617	0	0	0		1	0	0	0
161	0	0	0	250617		0	0	0	1
162	0	250617	0	0		0	1	0	0
163	0	0	0	250617		0	0	0	1
164	0	250617	0	0		0	1	0	0
165	0	0	250617	0		0	0	1	0
166	250617	0	0	0		1	0	0	0

## Sheet: 4
position	A	C	G	T	%	A	C	G	T
1	0	0	0	225558		0	0	0	1
2	0	225558	0	0		0	1	0	0
3	0	225558	0	0		0	1	0	0
4	225558	0	0	0		1	0	0	0
5	0	0	225558	0		0	0	1	0
6	225558	0	0	0		1	0	0	0
7	225558	0	0	0		1	0	0	0
8	0	225558	0	0		0	1	0	0
9	0	225558	0	0		0	1	0	0
10	0	225558	0	0		0	1	0	0
11	0	0	0	225558		0	0	0	1
12	0	0	225558	0		0	0	1	0
13	225558	0	0	0		1	0	0	0
14	0	0	0	225558		0	0	0	1
15	0	0	225558	0		0	0	1	0
16	0	0	0	225558		0	0	0	1
17	0	0	0	225558		0	0	0	1
18	0	225558	0	0		0	1	0	0
19	0	225558	0	0		0	1	0	0
20	0	0	0	225558		0	0	0	1
21	0	225558	0	0		0	1	0	0
22	0	0	225558	0		0	0	1	0
23	0	0	225558	0		0	0	1	0
24	0	0	0	225558		0	0	0	1
25	0	225558	0	0		0	1	0	0
26	225558	0	0	0		1	0	0	0
27	0	0	225558	0		0	0	1	0
28	0	0	0	225558		0	0	0	1
29	28	26	4	225500		0.000124137	0.00011527	1.77338e-05	0.999743
30	17	225535	2	4		7.53686e-05	0.999898	8.8669e-06	1.77338e-05
31	18	225511	1	28		7.98021e-05	0.999792	4.43345e-06	0.000124137
32	82	3	225454	19		0.000363543	1.33003e-05	0.999539	8.42355e-05
33	12	225542	1	3		5.32014e-05	0.999929	4.43345e-06	1.33003e-05
34	7	26	23	225502		3.10341e-05	0.00011527	0.000101969	0.999752
35	15	23	5	225515		6.65017e-05	0.000101969	2.21672e-05	0.999809
36	225540	3	9	6		0.99992	1.33003e-05	3.9901e-05	2.66007e-05
37	61	225480	0	17		0.00027044	0.999654	0	7.53686e-05
38	225485	35	30	8		0.999676	0.000155171	0.000133003	3.54676e-05
39	26	9	225458	65		0.00011527	3.9901e-05	0.999557	0.000288174
40	44	225487	3	24		0.000195072	0.999685	1.33003e-05	0.000106403
41	16	225518	1	23		7.09352e-05	0.999823	4.43345e-06	0.000101969
42	56	71	29	225402		0.000248273	0.000314775	0.00012857	0.999308
43	225494	24	34	6		0.999716	0.000106403	0.000150737	2.66007e-05
44	58	225487	2	11		0.00025714	0.999685	8.8669e-06	4.87679e-05
45	71	225473	2	12		0.000314775	0.999623	8.8669e-06	5.32014e-05
46	225480	46	24	8		0.999654	0.000203939	0.000106403	3.54676e-05
47	47	14	54	225443		0.000208372	6.20683e-05	0.000239406	0.99949
48	34	23	72	225429		0.000150737	0.000101969	0.000319208	0.999428
49	225519	4	15	20		0.999827	1.77338e-05	6.65017e-05	8.8669e-05
50	225521	6	18	13		0.999836	2.66007e-05	7.98021e-05	5.76348e-05
51	62	225480	2	14		0.000274874	0.999654	8.8669e-06	6.20683e-05
52	225492	34	22	10		0.999707	0.000150737	9.75359e-05	4.43345e-05
53	52	225489	2	15		0.000230539	0.999694	8.8669e-06	6.65017e-05
54	36	225504	3	15		0.000159604	0.999761	1.33003e-05	6.65017e-05
55	225287	250	16	5		0.998799	0.00110836	7.09352e-05	2.21672e-05
56	225362	174	15	7		0.999131	0.00077142	6.65017e-05	3.10341e-05
57	46	225502	0	10		0.000203939	0.999752	0	4.43345e-05
58	225347	189	15	7		0.999065	0.000837922	6.65017e-05	3.10341e-05
59	223969	1567	10	10		0.992964	0.00694728	4.43349e-05	4.43349e-05
60	225060	456	26	16		0.997792	0.00202165	0.00011527	7.09352e-05
61	14	11	225467	66		6.20683e-05	4.87679e-05	0.999597	0.000292608
62	225310	212	25	11		0.998901	0.000939891	0.000110836	4.87679e-05
63	24	26	832	224676		0.000106403	0.00011527	0.00368863	0.99609
64	224832	689	31	6		0.996781	0.00305465	0.000137437	2.66007e-05
65	12	13	225457	76		5.32014e-05	5.76348e-05	0.999552	0.000336942
66	64	225372	4	118		0.000283741	0.999175	1.77338e-05	0.000523147
67	17	10	225512	19		7.53686e-05	4.43345e-05	0.999796	8.42355e-05
68	225507	16	24	11		0.999774	7.09352e-05	0.000106403	4.87679e-05
69	20	5	225491	42		8.8669e-05	2.21672e-05	0.999703	0.000186205
70	225465	50	30	13		0.999588	0.000221672	0.000133003	5.76348e-05
71	27	13	169	225349		0.000119703	5.76348e-05	0.000749253	0.999073
72	34	22	84	225418		0.000150737	9.75359e-05	0.00037241	0.999379
73	8	1	225506	43		3.54676e-05	4.43345e-06	0.999769	0.000190638
74	225473	11	47	22		0.999645	4.8769e-05	0.000208377	9.75381e-05
75	24	20	39	225475		0.000106403	8.8669e-05	0.000172905	0.999632
76	39	6	225436	77		0.000172905	2.66007e-05	0.999459	0.000341376
77	58	225422	5	73		0.00025714	0.999397	2.21672e-05	0.000323642
78	225495	9	30	24		0.999721	3.9901e-05	0.000133003	0.000106403
79	33	225510	1	14		0.000146304	0.999787	4.43345e-06	6.20683e-05
80	225526	6	19	7		0.999858	2.66007e-05	8.42355e-05	3.10341e-05
81	27	225513	3	15		0.000119703	0.9998	1.33003e-05	6.65017e-05
82	225463	68	17	10		0.999579	0.000301475	7.53686e-05	4.43345e-05
83	225255	271	22	10		0.998657	0.00120146	9.75359e-05	4.43345e-05
84	225110	429	8	11		0.998014	0.00190195	3.54676e-05	4.87679e-05
85	58	17744	249	207507		0.00025714	0.0786671	0.00110393	0.919972
86	225242	263	48	5		0.998599	0.001166	0.000212806	2.21672e-05
87	8	4	225453	93		3.54676e-05	1.77338e-05	0.999534	0.000412311
88	16	8	225489	45		7.09352e-05	3.54676e-05	0.999694	0.000199505
89	225479	38	35	6		0.99965	0.000168471	0.000155171	2.66007e-05
90	14	8	225485	51		6.20683e-05	3.54676e-05	0.999676	0.000226106
91	33	26	21	225478		0.000146304	0.00011527	9.31024e-05	0.999645
92	37	225504	2	15		0.000164038	0.999761	8.8669e-06	6.65017e-05
93	19	37	68	225432		8.42363e-05	0.000164039	0.000301477	0.99945
94	10	2	225505	41		4.43345e-05	8.8669e-06	0.999765	0.000181771
95	12	2	225510	34		5.32014e-05	8.8669e-06	0.999787	0.000150737
96	18	28	51	225461		7.98021e-05	0.000124137	0.000226106	0.99957
97	225432	97	16	13		0.999441	0.000430045	7.09352e-05	5.76348e-05
98	18	22	11	225507		7.98021e-05	9.75359e-05	4.87679e-05	0.999774
99	88	225432	3	35		0.000390144	0.999441	1.33003e-05	0.000155171
100	104	4	225409	41		0.000461079	1.77338e-05	0.999339	0.000181771
101	43	225496	4	12		0.000190641	0.999738	1.7734e-05	5.32021e-05
102	26	34	17	225481		0.00011527	0.000150737	7.53686e-05	0.999659
103	44	225504	2	8		0.000195072	0.999761	8.8669e-06	3.54676e-05
104	68	225480	2	8		0.000301475	0.999654	8.8669e-06	3.54676e-05
105	59	37	42	225420		0.000261574	0.000164038	0.000186205	0.999388
106	225473	55	23	7		0.999623	0.00024384	0.000101969	3.10341e-05
107	225505	16	19	18		0.999765	7.09352e-05	8.42355e-05	7.98021e-05
108	69	225466	4	13		0.000305916	0.999619	1.77343e-05	5.76364e-05
109	105	14	19	225420		0.000465512	6.20683e-05	8.42355e-05	0.999388
110	80	17	86	225375		0.000354676	7.53686e-05	0.000381277	0.999189
111	33	17	12	225496		0.000146304	7.53686e-05	5.32014e-05	0.999725
112	15	3	225472	68		6.65017e-05	1.33003e-05	0.999619	0.000301475
113	16	29	17	225496		7.09352e-05	0.00012857	7.53686e-05	0.999725
114	225491	14	43	10		0.999703	6.20683e-05	0.000190638	4.43345e-05
115	162	225361	5	30		0.000718219	0.999127	2.21672e-05	0.000133003
116	225458	72	16	12		0.999557	0.000319208	7.09352e-05	5.32014e-05
117	67	225458	5	28		0.000297041	0.999557	2.21672e-05	0.000124137
118	225162	361	26	9		0.998244	0.00160048	0.00011527	3.9901e-05
119	101	8	225396	53		0.000447778	3.54676e-05	0.999282	0.000234973
120	94	225371	4	89		0.000416744	0.999171	1.77338e-05	0.000394577
121	39	225508	1	10		0.000172905	0.999778	4.43345e-06	4.43345e-05
122	225336	196	16	10		0.999016	0.000868956	7.09352e-05	4.43345e-05
123	225301	236	14	7		0.998861	0.00104629	6.20683e-05	3.10341e-05
124	10	3	225536	9		4.43345e-05	1.33003e-05	0.999902	3.9901e-05
125	225508	13	19	18		0.999778	5.76348e-05	8.42355e-05	7.98021e-05
126	19	225491	3	45		8.42355e-05	0.999703	1.33003e-05	0.000199505
127	27	0	225501	30		0.000119703	0	0.999747	0.000133003
128	26	3	225518	11		0.00011527	1.33003e-05	0.999823	4.87679e-05
129	5	16	38	225499		2.21672e-05	7.09352e-05	0.000168471	0.999738
130	225502	0	35	21		0.999752	0	0.000155171	9.31024e-05
131	27	4	225500	27		0.000119703	1.77338e-05	0.999743	0.000119703
132	30	225488	3	37		0.000133003	0.99969	1.33003e-05	0.000164038
133	11	225529	1	17		4.87679e-05	0.999871	4.43345e-06	7.53686e-05
134	225515	8	17	18		0.999809	3.54676e-05	7.53686e-05	7.98021e-05
135	23	225521	2	12		0.000101969	0.999836	8.8669e-06	5.32014e-05
136	26	225525	2	5		0.00011527	0.999854	8.8669e-06	2.21672e-05
137	16	43	24	225475		7.09352e-05	0.000190638	0.000106403	0.999632
138	6	25	7	225520		2.66007e-05	0.000110836	3.10341e-05	0.999832
139	0	225558	0	0		0	1	0	0
140	0	0	225558	0		0	0	1	0
141	0	0	0	225558		0	0	0	1
142	225558	0	0	0		1	0	0	0
143	225558	0	0	0		1	0	0	0
144	0	0	225558	0		0	0	1	0
145	225558	0	0	0		1	0	0	0
146	0	225558	0	0		0	1	0	0
147	0	0	0	225558		0	0	0	1
148	0	0	225558	0		0	0	1	0
149	0	0	0	225558		0	0	0	1
150	225558	0	0	0		1	0	0	0
151	0	0	225558	0		0	0	1	0
152	0	0	0	225558		0	0	0	1
153	0	0	225558	0		0	0	1	0
154	0	0	0	225558		0	0	0	1
155	0	0	225558	0		0	0	1	0
156	0	0	225558	0		0	0	1	0
157	0	0	225558	0		0	0	1	0
158	0	225558	0	0		0	1	0	0
159	0	0	225558	0		0	0	1	0
160	0	0	0	225558		0	0	0	1
161	0	0	0	225558		0	0	0	1
162	0	225558	0	0		0	1	0	0
163	0	0	0	225558		0	0	0	1
164	0	0	225558	0		0	0	1	0
165	0	0	225558	0		0	0	1	0
166	225558	0	0	0		1	0	0	0

## Sheet: 5
position	A	C	G	T	%	A	C	G	T
1	0	0	0	221572		0	0	0	1
2	0	0	221572	0		0	0	1	0
3	221572	0	0	0		1	0	0	0
4	221572	0	0	0		1	0	0	0
5	0	0	221572	0		0	0	1	0
6	0	0	0	221572		0	0	0	1
7	0	221572	0	0		0	1	0	0
8	0	221572	0	0		0	1	0	0
9	0	221572	0	0		0	1	0	0
10	0	221572	0	0		0	1	0	0
11	0	0	0	221572		0	0	0	1
12	0	0	221572	0		0	0	1	0
13	221572	0	0	0		1	0	0	0
14	0	0	0	221572		0	0	0	1
15	0	0	221572	0		0	0	1	0
16	0	0	0	221572		0	0	0	1
17	0	0	0	221572		0	0	0	1
18	0	221572	0	0		0	1	0	0
19	0	221572	0	0		0	1	0	0
20	0	0	0	221572		0	0	0	1
21	0	221572	0	0		0	1	0	0
22	0	0	221572	0		0	0	1	0
23	0	0	221572	0		0	0	1	0
24	0	0	0	221572		0	0	0	1
25	0	221572	0	0		0	1	0	0
26	221572	0	0	0		1	0	0	0
27	0	0	221572	0		0	0	1	0
28	0	0	0	221572		0	0	0	1
29	24	30	1	221517		0.000108317	0.000135396	4.51321e-06	0.999752
30	15	221549	2	6		6.76981e-05	0.999896	9.02641e-06	2.70792e-05
31	15	221525	1	31		6.76981e-05	0.999788	4.51321e-06	0.000139909
32	87	4	221460	21		0.000392649	1.80528e-05	0.999495	9.47773e-05
33	12	221555	0	5		5.41585e-05	0.999923	0	2.2566e-05
34	12	21	26	221513		5.41585e-05	9.47773e-05	0.000117343	0.999734
35	17	16	4	221535		7.67245e-05	7.22113e-05	1.80528e-05	0.999833
36	221546	3	14	9		0.999883	1.35396e-05	6.31849e-05	4.06189e-05
37	66	221472	4	30		0.000297872	0.999549	1.80528e-05	0.000135396
38	221504	23	42	3		0.999693	0.000103804	0.000189555	1.35396e-05
39	33	9	221462	68		0.000148936	4.06189e-05	0.999504	0.000306898
40	39	221510	1	22		0.000176015	0.99972	4.51321e-06	9.92905e-05
41	21	221543	3	5		9.47773e-05	0.999869	1.35396e-05	2.2566e-05
42	37	34	35	221466		0.000166989	0.000153449	0.000157962	0.999522
43	221495	42	26	9		0.999652	0.000189555	0.000117343	4.06189e-05
44	60	221500	2	10		0.000270792	0.999675	9.02641e-06	4.51321e-05
45	43	221513	6	10		0.000194068	0.999734	2.70792e-05	4.51321e-05
46	221486	58	22	6		0.999612	0.000261766	9.92905e-05	2.70792e-05
47	36	10	90	221436		0.000162475	4.51321e-05	0.000406189	0.999386
48	24	24	85	221439		0.000108317	0.000108317	0.000383622	0.9994
49	221537	3	19	13		0.999842	1.35396e-05	8.57509e-05	5.86717e-05
50	221541	3	13	15		0.99986	1.35396e-05	5.86717e-05	6.76981e-05
51	68	221478	6	20		0.000306898	0.999576	2.70792e-05	9.02641e-05
52	221507	24	26	15		0.999707	0.000108317	0.000117343	6.76981e-05
53	39	221518	8	7		0.000176015	0.999756	3.61056e-05	3.15924e-05
54	36	221521	4	11		0.000162475	0.99977	1.80528e-05	4.96453e-05
55	221315	231	18	8		0.99884	0.00104255	8.12377e-05	3.61056e-05
56	221378	162	24	8		0.999124	0.000731139	0.000108317	3.61056e-05
57	37	221527	1	7		0.000166989	0.999797	4.51321e-06	3.15924e-05
58	221378	166	18	10		0.999124	0.000749192	8.12377e-05	4.51321e-05
59	220096	1449	12	12		0.993352	0.00653972	5.41592e-05	5.41592e-05
60	221104	430	21	17		0.997888	0.00194068	9.47773e-05	7.67245e-05
61	7	8	221501	56		3.15924e-05	3.61056e-05	0.99968	0.00025274
62	221386	155	21	10		0.999161	0.000699547	9.47773e-05	4.51321e-05
63	35	19	803	220715		0.000157962	8.57509e-05	0.0036241	0.996132
64	220881	658	25	8		0.996881	0.00296969	0.00011283	3.61056e-05
65	10	9	221488	65		4.51321e-05	4.06189e-05	0.999621	0.000293358
66	64	221384	3	120		0.000288846	0.999156	1.35397e-05	0.000541587
67	11	4	221541	16		4.96453e-05	1.80528e-05	0.99986	7.22113e-05
68	221516	19	25	12		0.999747	8.57509e-05	0.00011283	5.41585e-05
69	8	7	221515	42		3.61056e-05	3.15924e-05	0.999743	0.000189555
70	221503	36	21	12		0.999689	0.000162475	9.47773e-05	5.41585e-05
71	28	23	138	221383		0.00012637	0.000103804	0.000622822	0.999147
72	21	22	70	221459		9.47773e-05	9.92905e-05	0.000315924	0.99949
73	10	1	221531	30		4.51321e-05	4.51321e-06	0.999815	0.000135396
74	221489	3	50	28		0.999634	1.35397e-05	0.000225662	0.000126371
75	18	15	36	221503		8.12377e-05	6.76981e-05	0.000162475	0.999689
76	31	7	221457	77		0.000139909	3.15924e-05	0.999481	0.000347517
77	55	221441	5	71		0.000248226	0.999409	2.2566e-05	0.000320438
78	221527	3	31	11		0.999797	1.35396e-05	0.000139909	4.96453e-05
79	35	221525	2	10		0.000157962	0.999788	9.02641e-06	4.51321e-05
80	221536	11	16	9		0.999838	4.96453e-05	7.22113e-05	4.06189e-05
81	23	221538	0	11		0.000103804	0.999847	0	4.96453e-05
82	221491	56	15	10		0.999634	0.00025274	6.76981e-05	4.51321e-05
83	221253	292	15	12		0.99856	0.00131786	6.76981e-05	5.41585e-05
84	221168	378	13	13		0.998177	0.00170599	5.86717e-05	5.86717e-05
85	84	381	272	220835		0.000379109	0.00171953	0.00122759	0.996674
86	221278	239	52	3		0.998673	0.00107866	0.000234687	1.35396e-05
87	4	6	221484	78		1.80528e-05	2.70792e-05	0.999603	0.00035203
88	6	3	221512	51		2.70792e-05	1.35396e-05	0.999729	0.000230173
89	221496	35	35	6		0.999657	0.000157962	0.000157962	2.70792e-05
90	16	5	221522	29		7.22113e-05	2.2566e-05	0.999774	0.000130883
91	35	25	25	221487		0.000157962	0.00011283	0.00011283	0.999616
92	37	221519	1	15		0.000166989	0.999761	4.51321e-06	6.76981e-05
93	28	31	59	221452		0.000126371	0.000139911	0.000266282	0.999467
94	10	4	221530	28		4.51321e-05	1.80528e-05	0.99981	0.00012637
95	18	5	221515	34		8.12377e-05	2.2566e-05	0.999743	0.000153449
96	16	32	61	221463		7.22113e-05	0.000144423	0.000275306	0.999508
97	221410	133	23	6		0.999269	0.000600256	0.000103804	2.70792e-05
98	12	14	6	221540		5.41585e-05	6.31849e-05	2.70792e-05	0.999856
99	80	221449	4	39		0.000361056	0.999445	1.80528e-05	0.000176015
100	108	3	221410	51		0.000487426	1.35396e-05	0.999269	0.000230173
101	47	221508	2	13		0.000212123	0.99972	9.02649e-06	5.86722e-05
102	19	40	22	221491		8.57509e-05	0.000180528	9.92905e-05	0.999634
103	42	221518	5	7		0.000189555	0.999756	2.2566e-05	3.15924e-05
104	85	221475	4	8		0.000383622	0.999562	1.80528e-05	3.61056e-05
105	69	38	72	221393		0.000311411	0.000171502	0.000324951	0.999192
106	221506	32	21	13		0.999702	0.000144423	9.47773e-05	5.86717e-05
107	221530	6	18	18		0.99981	2.70792e-05	8.12377e-05	8.12377e-05
108	67	221490	5	7		0.000302389	0.999643	2.25663e-05	3.15929e-05
109	91	25	21	221435		0.000410702	0.00011283	9.47773e-05	0.999382
110	75	22	82	221393		0.00033849	9.92905e-05	0.000370083	0.999192
111	23	11	11	221527		0.000103804	4.96453e-05	4.96453e-05	0.999797
112	11	0	221511	50		4.96453e-05	0	0.999725	0.00022566
113	14	20	8	221530		6.31849e-05	9.02641e-05	3.61056e-05	0.99981
114	221515	4	31	22		0.999743	1.80528e-05	0.000139909	9.92905e-05
115	152	221380	9	31		0.000686007	0.999133	4.06189e-05	0.000139909
116	221480	52	18	22		0.999585	0.000234687	8.12377e-05	9.92905e-05
117	64	221477	6	25		0.000288845	0.999571	2.70792e-05	0.00011283
118	221197	338	32	5		0.998308	0.00152546	0.000144423	2.2566e-05
119	121	18	221383	50		0.000546098	8.12377e-05	0.999147	0.00022566
120	83	221396	2	91		0.000374596	0.999206	9.02641e-06	0.000410702
121	36	221528	0	8		0.000162475	0.999801	0	3.61056e-05
122	221406	144	15	7		0.999251	0.000649902	6.76981e-05	3.15924e-05
123	221342	201	21	8		0.998962	0.000907154	9.47773e-05	3.61056e-05
124	8	8	221543	13		3.61056e-05	3.61056e-05	0.999869	5.86717e-05
125	221514	12	22	24		0.999738	5.41585e-05	9.92905e-05	0.000108317
126	26	221506	2	38		0.000117343	0.999702	9.02641e-06	0.000171502
127	19	1	221517	35		8.57509e-05	4.51321e-06	0.999752	0.000157962
128	39	3	221512	18		0.000176015	1.35396e-05	0.999729	8.12377e-05
129	4	27	41	221500		1.80528e-05	0.000121857	0.000185041	0.999675
130	221514	4	39	15		0.999738	1.80528e-05	0.000176015	6.76981e-05
131	10	3	221536	23		4.51321e-05	1.35396e-05	0.999838	0.000103804
132	22	221495	2	53		9.92905e-05	0.999652	9.02641e-06	0.0002392
133	11	221536	8	17		4.96453e-05	0.999838	3.61056e-05	7.67245e-05
134	221538	8	13	13		0.999847	3.61056e-05	5.86717e-05	5.86717e-05
135	24	221537	3	8		0.000108317	0.999842	1.35396e-05	3.61056e-05
136	28	221534	2	8		0.00012637	0.999828	9.02641e-06	3.61056e-05
137	15	38	32	221487		6.76981e-05	0.000171502	0.000144423	0.999616
138	4	23	5	221540		1.80528e-05	0.000103804	2.2566e-05	0.999856
139	0	221572	0	0		0	1	0	0
140	0	0	221572	0		0	0	1	0
141	0	0	0	221572		0	0	0	1
142	221572	0	0	0		1	0	0	0
143	221572	0	0	0		1	0	0	0
144	0	0	221572	0		0	0	1	0
145	221572	0	0	0		1	0	0	0
146	0	221572	0	0		0	1	0	0
147	0	0	0	221572		0	0	0	1
148	0	0	221572	0		0	0	1	0
149	0	0	0	221572		0	0	0	1
150	221572	0	0	0		1	0	0	0
151	0	0	221572	0		0	0	1	0
152	0	0	0	221572		0	0	0	1
153	0	0	221572	0		0	0	1	0
154	0	0	0	221572		0	0	0	1
155	0	0	221572	0		0	0	1	0
156	0	0	221572	0		0	0	1	0
157	0	0	221572	0		0	0	1	0
158	0	221572	0	0		0	1	0	0
159	0	0	221572	0		0	0	1	0
160	0	0	221572	0		0	0	1	0
161	221572	0	0	0		1	0	0	0
162	0	221572	0	0		0	1	0	0
163	0	0	0	221572		0	0	0	1
164	0	0	0	221572		0	0	0	1
165	0	221572	0	0		0	1	0	0
166	221572	0	0	0		1	0	0	0

## Sheet: 6
position	A	C	G	T	%	A	C	G	T	Del
1	0	0	0	100516		0	0	0	100	0
2	0	0	100516	0		0	0	100	0	0
3	0	100516	0	0		0	100	0	0	0
4	100516	0	0	0		100	0	0	0	0
5	0	0	100516	0		0	0	100	0	0
6	100516	0	0	0		100	0	0	0	0
7	0	0	0	100516		0	0	0	100	0
8	0	100516	0	0		0	100	0	0	0
9	0	0	0	100516		0	0	0	100	0
10	0	0	100516	0		0	0	100	0	0
11	0	100516	0	0		0	100	0	0	0
12	0	0	0	100516		0	0	0	100	0
13	0	100516	0	0		0	100	0	0	0
14	0	0	100516	0		0	0	100	0	0
15	0	0	0	100516		0	0	0	100	0
16	0	0	100516	0		0	0	100	0	0
17	0	0	100516	0		0	0	100	0	0
18	0	0	0	100516		0	0	0	100	0
19	0	100516	0	0		0	100	0	0	0
20	0	0	100516	0		0	0	100	0	0
21	0	0	0	100516		0	0	0	100	0
22	0	100516	0	0		0	100	0	0	0
23	0	0	100516	0		0	0	100	0	0
24	100516	0	0	0		100	0	0	0	0
25	100516	0	0	0		100	0	0	0	0
26	0	0	0	100516		0	0	0	100	0
27	0	0	0	100516		0	0	0	100	0
28	0	0	100516	0		0	0	100	0	0
29	51	64	12	100389		0.0507382	0.0636715	0.0119384	99.8737	0
30	146	14	99926	430		0.145251	0.0139281	99.413	0.427793	0
31	100400	26	61	29		99.8846	0.0258665	0.0606869	0.0288511	0
32	100417	5	82	12		99.9015	0.00497433	0.0815791	0.0119384	0
33	280	100214	2	20		0.278563	99.6996	0.00198973	0.0198973	0
34	88	100380	3	45		0.0875483	99.8647	0.0029846	0.044769	0
35	129	47	14	100326		0.128338	0.0467587	0.0139281	99.811	0
36	100462	5	40	9		99.9463	0.00497433	0.0397947	0.0089538	0
37	75	8	100414	19		0.074615	0.00795893	99.8985	0.0189025	0
38	34	100413	4	65		0.0338255	99.8975	0.00397947	0.0646663	0
39	33	6	100456	21		0.0328306	0.0059692	99.9403	0.0208922	0
40	100436	7	31	42		99.9204	0.00696407	0.0308409	0.0417844	0
41	100452	12	47	5		99.9363	0.0119384	0.0467587	0.00497433	0
42	59	100415	6	36		0.0586971	99.8995	0.0059692	0.0358152	0
43	76	63	100337	40		0.0756099	0.0626766	99.8219	0.0397947	0
44	22	100396	21	77		0.0218871	99.8806	0.0208922	0.0766047	0
45	53	100405	1	57		0.0527279	99.8896	0.000994866	0.0567074	0
46	48	4	100456	8		0.0477536	0.00397947	99.9403	0.00795893	0
47	64	140	83	100229		0.0636715	0.139281	0.0825739	99.7145	0
48	25	5	100477	9		0.0248717	0.00497433	99.9612	0.0089538	0
49	52	3	100447	14		0.0517331	0.0029846	99.9314	0.0139281	0
50	100090	210	159	57		99.5762	0.208922	0.158184	0.0567074	0
51	16	37	11	100452		0.0159179	0.0368101	0.0109435	99.9363	0
52	19	6	100464	27		0.0189025	0.0059692	99.9483	0.0268614	0
53	98072	2340	66	38		97.5685	2.32799	0.0656612	0.0378049	0
54	22	100396	11	87		0.0218871	99.8806	0.0109435	0.0865534	0
55	28	100420	6	62		0.0278563	99.9045	0.0059692	0.0616817	0
56	35	5	100471	5		0.0348203	0.00497433	99.9552	0.00497433	0
57	17	100458	1	40		0.0169127	99.9423	0.000994866	0.0397947	0
58	38	34	99765	679		0.0378049	0.0338255	99.2529	0.675514	0
59	100320	126	42	28		99.805	0.125353	0.0417844	0.0278563	0
60	4	55	12	100445		0.00397947	0.0547177	0.0119384	99.9294	0
61	42	10	100185	279		0.0417844	0.00994866	99.6707	0.277568	0
62	15	100452	13	36		0.014923	99.9363	0.0129333	0.0358152	0
63	3	53	6	100454		0.0029846	0.0527279	0.0059692	99.9383	0
64	22	15	100460	19		0.0218871	0.014923	99.9443	0.0189025	0
65	12	78	14	100412		0.0119384	0.0775996	0.0139281	99.8965	0
66	17	35	7	100457		0.0169127	0.0348203	0.00696407	99.9413	0
67	24	100461	6	25		0.0238768	99.9453	0.0059692	0.0248717	0
68	32	100412	17	55		0.0318357	99.8965	0.0169127	0.0547177	0
69	37	5	100449	25		0.0368101	0.00497433	99.9333	0.0248717	0
70	19	62	18	100417		0.0189025	0.0616817	0.0179076	99.9015	0
71	18	51	11	100436		0.0179076	0.0507382	0.0109435	99.9204	0
72	9	46	34	100427		0.0089538	0.0457639	0.0338255	99.9115	0
73	18	2	100480	16		0.0179076	0.00198973	99.9642	0.0159179	0
74	26	3	100480	7		0.0258665	0.0029846	99.9642	0.00696407	0
75	54	114	66	100282		0.0537228	0.113415	0.0656612	99.7672	0
76	19	100456	6	35		0.0189025	99.9403	0.0059692	0.0348203	0
77	100455	3	45	13		99.9393	0.0029846	0.044769	0.0129333	0
78	100432	24	50	10		99.9164	0.0238768	0.0497433	0.00994866	0
79	26	100460	1	29		0.0258665	99.9443	0.000994866	0.0288511	0
80	13	25	18	100460		0.0129333	0.0248717	0.0179076	99.9443	0
81	100487	5	22	2		99.9711	0.00497433	0.0218871	0.00198973	0
82	100439	22	37	18		99.9234	0.0218871	0.0368101	0.0179076	0
83	100404	29	77	6		99.8886	0.0288511	0.0766047	0.0059692	0
84	26	1	100480	9		0.0258665	0.000994866	99.9642	0.0089538	0
85	100419	24	58	15		99.9035	0.0238768	0.0577023	0.014923	0
86	51	100438	2	25		0.0507382	99.9224	0.00198973	0.0248717	0
87	66	100412	19	19		0.0656612	99.8965	0.0189025	0.0189025	0
88	100419	34	47	16		99.9035	0.0338255	0.0467587	0.0159179	0
89	15	53	19	100429		0.014923	0.0527279	0.0189025	99.9134	0
90	12	4	100492	8		0.0119384	0.00397947	99.9761	0.00795893	0
91	99441	164	861	50		98.9305	0.163158	0.85658	0.0497433	0
92	100440	26	45	5		99.9244	0.0258665	0.044769	0.00497433	0
93	19	100433	1	63		0.0189025	99.9174	0.000994866	0.0626766	0
94	33	100441	9	33		0.0328306	99.9254	0.0089538	0.0328306	0
95	100441	13	54	8		99.9254	0.0129333	0.0537228	0.00795893	0
96	10	1	100480	25		0.00994866	0.000994866	99.9642	0.0248717	0
97	100381	38	55	42		99.8657	0.0378049	0.0547177	0.0417844	0
98	100432	25	53	6		99.9164	0.0248717	0.0527279	0.0059692	0
99	5	100494	1	16		0.00497433	99.9781	0.000994866	0.0159179	0
100	22	100	16	100378		0.0218871	0.0994866	0.0159179	99.8627	0
101	55	100406	0	55		0.0547177	99.8906	0	0.0547177	0
102	100421	18	65	12		99.9055	0.0179076	0.0646663	0.0119384	0
103	5	55	5	100451		0.00497433	0.0547177	0.00497433	99.9353	0
104	28	16	100468	4		0.0278563	0.0159179	99.9522	0.00397947	0
105	43	0	100433	40		0.0427793	0	99.9174	0.0397947	0
106	23	100434	12	47		0.0228819	99.9184	0.0119384	0.0467587	0
107	100424	27	47	18		99.9085	0.0268614	0.0467587	0.0179076	0
108	100380	45	52	39		99.8647	0.044769	0.0517331	0.0387998	0
109	26	16	100450	24		0.0258665	0.0159179	99.9343	0.0238768	0
110	32	100432	2	50		0.0318357	99.9164	0.00198973	0.0497433	0
111	100461	7	38	10		99.9453	0.00696407	0.0378049	0.00994866	0
112	27	100453	6	30		0.0268614	99.9373	0.0059692	0.029846	0
113	28	3	100477	8		0.0278563	0.0029846	99.9612	0.00795893	0
114	44	212	69	100191		0.0437741	0.210912	0.0686458	99.6767	0
115	100476	7	28	5		99.9602	0.00696407	0.0278563	0.00497433	0
116	100440	21	36	19		99.9244	0.0208922	0.0358152	0.0189025	0
117	9	48	17	100442		0.0089538	0.0477536	0.0169127	99.9264	0
118	20	16	100458	22		0.0198973	0.0159179	99.9423	0.0218871	0
119	100457	18	39	2		99.9413	0.0179076	0.0387998	0.00198973	0
120	100436	8	63	9		99.9204	0.00795893	0.0626766	0.0089538	0
121	33	16	100405	62		0.0328306	0.0159179	99.8896	0.0616817	0
122	115	100366	8	27		0.11441	99.8508	0.00795893	0.0268614	0
123	28	100471	4	13		0.0278563	99.9552	0.00397947	0.0129333	0
124	10	46	5	100455		0.00994866	0.0457639	0.00497433	99.9393	0
125	6	29	23	100458		0.0059692	0.0288511	0.0228819	99.9423	0
126	100461	5	36	14		99.9453	0.00497433	0.0358152	0.0139281	0
127	22	99511	3	980		0.0218871	99.0002	0.0029846	0.974969	0
128	100471	5	38	2		99.9552	0.00497433	0.0378049	0.00198973	0
129	21	5	100480	10		0.0208922	0.00497433	99.9642	0.00994866	0
130	12	56	14	100434		0.0119384	0.0557125	0.0139281	99.9184	0
131	13	39	25	100439		0.0129333	0.0387998	0.0248717	99.9234	0
132	8	100463	26	19		0.00795893	99.9473	0.0258665	0.0189025	0
133	16	100454	2	44		0.0159179	99.9383	0.00198973	0.0437741	0
134	40	2	100471	3		0.0397947	0.00198973	99.9552	0.0029846	0
135	12	29	2	100473		0.0119384	0.0288511	0.00198973	99.9572	0
136	100482	4	28	2		99.9662	0.00397947	0.0278563	0.00198973	0
137	100479	1	32	4		99.9632	0.000994866	0.0318357	0.00397947	0
138	15	39	243	100219		0.014923	0.0387998	0.241753	99.7045	0
139	21	2	100489	4		0.0208922	0.00198973	99.9731	0.00397947	0
140	100441	2	65	8		99.9254	0.00198973	0.0646663	0.00795893	0
141	17	2	100487	10		0.0169127	0.00198973	99.9711	0.00994866	0
142	36	6	100463	11		0.0358152	0.0059692	99.9473	0.0109435	0
143	59	100419	20	18		0.0586971	99.9035	0.0198973	0.0179076	0
144	11	62	7	100436		0.0109435	0.0616817	0.00696407	99.9204	0
145	17	6	100480	13		0.0169127	0.0059692	99.9642	0.0129333	0
146	100435	6	59	16		99.9194	0.0059692	0.0586971	0.0159179	0
147	9	1	100500	6		0.0089538	0.000994866	99.9841	0.0059692	0
148	100304	30	159	23		99.7891	0.029846	0.158184	0.0228819	0
149	19	100476	5	16		0.0189025	99.9602	0.00497433	0.0159179	0
150	17	76	9	100414		0.0169127	0.0756099	0.0089538	99.8985	0
151	2	24	19	100471		0.00198973	0.0238768	0.0189025	99.9552	0
152	18	55	15	100428		0.0179076	0.0547177	0.014923	99.9125	0
153	6	100491	1	18		0.0059692	99.9751	0.000994866	0.0179076	0
154	100432	10	67	7		99.9164	0.00994866	0.0666561	0.00696407	0
155	32	1	100477	6		0.0318357	0.000994866	99.9612	0.0059692	0
156	100460	2	50	4		99.9443	0.00198973	0.0497433	0.00397947	0
157	100465	1	45	5		99.9493	0.000994866	0.044769	0.00497433	0
158	100383	30	63	40		99.8677	0.029846	0.0626766	0.0397947	0
159	17	100485	0	14		0.0169127	99.9692	0	0.0139281	0
160	13	100483	7	13		0.0129333	99.9672	0.00696407	0.0129333	0
161	100470	6	32	8		99.9542	0.0059692	0.0318357	0.00795893	0
162	100450	3	54	9		99.9343	0.0029846	0.0537228	0.0089538	0
163	12	0	100488	16		0.0119384	0	99.9721	0.0159179	0
164	4	100484	2	26		0.00397947	99.9682	0.00198973	0.0258665	0
165	38	4	100454	20		0.0378049	0.00397947	99.9383	0.0198973	0
166	31	8	100460	17		0.0308409	0.00795893	99.9443	0.0169127	0
167	100433	2	72	9		99.9174	0.00198973	0.0716304	0.0089538	0
168	12	7	100466	31		0.0119384	0.00696407	99.9503	0.0308409	0
169	22	2	100461	31		0.0218871	0.00198973	99.9453	0.0308409	0
170	18	5	100478	15		0.0179076	0.00497433	99.9622	0.014923	0
171	16	100469	5	26		0.0159179	99.9532	0.00497433	0.0258665	0
172	3	61	20	100432		0.0029846	0.0606869	0.0198973	99.9164	0
173	18	28	48	100422		0.0179076	0.0278563	0.0477536	99.9065	0
174	7	16	9	100484		0.00696407	0.0159179	0.0089538	99.9682	0
175	100488	5	18	5		99.9721	0.00497433	0.0179076	0.00497433	0
176	100477	0	39	0		99.9612	0	0.0387998	0	0
177	8	4	100492	12		0.00795893	0.00397947	99.9761	0.0119384	0
178	100452	7	53	4		99.9363	0.00696407	0.0527279	0.00397947	0
179	100384	10	97	25		99.8687	0.00994866	0.096502	0.0248717	0
180	9	100455	9	43		0.0089538	99.9393	0.0089538	0.0427793	0
181	41	6	100463	6		0.0407895	0.0059692	99.9473	0.0059692	0
182	100437	11	57	11		99.9214	0.0109435	0.0567074	0.0109435	0
183	13	2	100493	8		0.0129333	0.00198973	99.9771	0.00795893	0
184	24	57	26	100409		0.0238768	0.0567074	0.0258665	99.8935	0
185	30	100451	8	27		0.029846	99.9353	0.00795893	0.0268614	0
186	45	100437	9	25		0.044769	99.9214	0.0089538	0.0248717	0
187	100432	11	56	17		99.9164	0.0109435	0.0557125	0.0169127	0
188	32	2	100465	17		0.0318357	0.00198973	99.9493	0.0169127	0
189	12	41	4	100459		0.0119384	0.0407895	0.00397947	99.9433	0
190	100400	20	83	13		99.8846	0.0198973	0.0825739	0.0129333	0
191	29	100448	19	20		0.0288511	99.9323	0.0189025	0.0198973	0
192	26	100446	23	21		0.0258665	99.9304	0.0228819	0.0208922	0
193	100449	7	54	6		99.9333	0.00696407	0.0537228	0.0059692	0
194	100427	12	50	27		99.9115	0.0119384	0.0497433	0.0268614	0
195	5	100478	2	31		0.00497433	99.9622	0.00198973	0.0308409	0
196	23	6	100466	21		0.0228819	0.0059692	99.9503	0.0208922	0
197	1148	99227	118	23		1.14211	98.7176	0.117394	0.0228819	0
198	5	37	6	100468		0.00497433	0.0368101	0.0059692	99.9522	0
199	100416	11	74	15		99.9005	0.0109435	0.0736201	0.014923	0
200	16	100466	0	34		0.0159179	99.9503	0	0.0338255	0
201	42	9	100457	8		0.0417844	0.0089538	99.9413	0.00795893	0
202	100464	1	49	2		99.9483	0.000994866	0.0487485	0.00198973	0
203	100430	5	70	11		99.9144	0.00497433	0.0696407	0.0109435	0
204	9	100482	1	24		0.0089538	99.9662	0.000994866	0.0238768	0
205	100371	34	56	55		99.8557	0.0338255	0.0557125	0.0547177	0
206	5	100481	2	28		0.00497433	99.9652	0.00198973	0.0278563	0
207	100462	4	42	8		99.9463	0.00397947	0.0417844	0.00795893	0
208	100459	5	42	10		99.9433	0.00497433	0.0417844	0.00994866	0
209	100443	9	53	11		99.9274	0.0089538	0.0527279	0.0109435	0
210	17	0	100485	14		0.0169127	0	99.9692	0.0139281	0
211	73	100392	9	42		0.0726253	99.8766	0.0089538	0.0417844	0
212	100374	37	72	33		99.8587	0.0368101	0.0716304	0.0328306	0
213	22	2	100476	16		0.0218871	0.00198973	99.9602	0.0159179	0
214	15	43	11	100447		0.014923	0.0427793	0.0109435	99.9314	0
215	23	1	100488	4		0.0228819	0.000994866	99.9721	0.00397947	0
216	38	1	100459	18		0.0378049	0.000994866	99.9433	0.0179076	0
217	53	100376	21	66		0.0527279	99.8607	0.0208922	0.0656612	0
218	34	2	100458	22		0.0338255	0.00198973	99.9423	0.0218871	0
219	14	100458	7	37		0.0139281	99.9423	0.00696407	0.0368101	0
220	35	1	100451	29		0.0348203	0.000994866	99.9353	0.0288511	0
221	100462	19	21	14		99.9463	0.0189025	0.0208922	0.0139281	0
222	8	38	9	100461		0.00795893	0.0378049	0.0089538	99.9453	0
223	26	9	100467	14		0.0258665	0.0089538	99.9513	0.0139281	0
224	100417	9	65	25		99.9015	0.0089538	0.0646663	0.0248717	0
225	56	1	100426	33		0.0557125	0.000994866	99.9105	0.0328306	0
226	100362	22	109	23		99.8468	0.0218871	0.10844	0.0228819	0
227	0	100516	0	0		0	100	0	0	0
228	0	100516	0	0		0	100	0	0	0
229	100516	0	0	0		100	0	0	0	0
230	100516	0	0	0		100	0	0	0	0
231	0	0	100516	0		0	0	100	0	0
232	0	0	100516	0		0	0	100	0	0
233	0	0	100516	0		0	0	100	0	0
234	0	0	0	100516		0	0	0	100	0
235	0	0	0	100516		0	0	0	100	0
236	0	0	0	100516		0	0	0	100	0
237	0	100516	0	0		0	100	0	0	0
238	0	100516	0	0		0	100	0	0	0
239	0	0	100516	0		0	0	100	0	0
240	100516	0	0	0		100	0	0	0	0
241	0	0	100516	0		0	0	100	0	0
242	100516	0	0	0		100	0	0	0	0
243	0	100516	0	0		0	100	0	0	0
244	0	0	100516	0		0	0	100	0	0
245	100516	0	0	0		100	0	0	0	0
246	100516	0	0	0		100	0	0	0	0
247	0	0	100516	0		0	0	100	0	0
248	100516	0	0	0		100	0	0	0	0
249	0	0	0	100516		0	0	0	100	0
250	0	100516	0	0		0	100	0	0	0
251	0	0	0	100516		0	0	0	100	0
252	0	0	100516	0		0	0	100	0	0
253	0	100516	0	0		0	100	0	0	0
254	100516	0	0	0		100	0	0	0	0

## Sheet: 7
position	A	C	G	T	%	A	C	G	T
1	0	0	0	120859		0	0	0	100
2	0	0	120859	0		0	0	100	0
3	0	120859	0	0		0	100	0	0
4	120859	0	0	0		100	0	0	0
5	0	0	120859	0		0	0	100	0
6	120859	0	0	0		100	0	0	0
7	0	0	0	120859		0	0	0	100
8	0	0	120859	0		0	0	100	0
9	0	0	0	120859		0	0	0	100
10	0	0	120859	0		0	0	100	0
11	0	120859	0	0		0	100	0	0
12	0	0	0	120859		0	0	0	100
13	0	120859	0	0		0	100	0	0
14	0	0	120859	0		0	0	100	0
15	0	0	0	120859		0	0	0	100
16	0	0	120859	0		0	0	100	0
17	0	0	120859	0		0	0	100	0
18	0	0	0	120859		0	0	0	100
19	0	120859	0	0		0	100	0	0
20	0	0	120859	0		0	0	100	0
21	0	0	0	120859		0	0	0	100
22	0	120859	0	0		0	100	0	0
23	0	0	120859	0		0	0	100	0
24	120859	0	0	0		100	0	0	0
25	120859	0	0	0		100	0	0	0
26	0	0	0	120859		0	0	0	100
27	0	0	0	120859		0	0	0	100
28	0	0	120859	0		0	0	100	0
29	34	89	27	120709		0.028132	0.0736395	0.0223401	99.8759
30	115	16	120304	424		0.0951522	0.0132386	99.5408	0.350822
31	120735	21	59	44		99.8974	0.0173756	0.0488172	0.0364061
32	120747	11	89	12		99.9073	0.00910151	0.0736395	0.00992893
33	89	120736	3	31		0.0736395	99.8982	0.00248223	0.0256497
34	25	120791	5	38		0.0206853	99.9437	0.00413705	0.0314416
35	60	53	6	120740		0.0496446	0.0438528	0.00496446	99.9015
36	120796	10	46	7		99.9479	0.0082741	0.0380609	0.00579187
37	35	10	120793	21		0.0289594	0.0082741	99.9454	0.0173756
38	24	120746	6	83		0.0198579	99.9065	0.00496446	0.0686751
39	30	2	120807	20		0.0248223	0.00165482	99.957	0.0165482
40	120751	13	43	52		99.9106	0.0107563	0.0355786	0.0430253
41	120771	20	54	14		99.9272	0.0165482	0.0446802	0.0115837
42	52	120740	10	57		0.0430253	99.9015	0.0082741	0.0471624
43	91	58	120671	39		0.0752944	0.0479898	99.8444	0.032269
44	25	120745	27	62		0.0206853	99.9057	0.0223401	0.0512994
45	31	120770	1	57		0.0256497	99.9264	0.00082741	0.0471624
46	57	2	120788	12		0.0471624	0.00165482	99.9413	0.00992893
47	85	147	83	120544		0.0703299	0.121629	0.0686751	99.7394
48	22	7	120820	10		0.018203	0.00579187	99.9677	0.0082741
49	45	2	120806	6		0.0372335	0.00165482	99.9561	0.00496446
50	120507	129	173	50		99.7088	0.106736	0.143142	0.0413705
51	21	35	12	120791		0.0173756	0.0289594	0.00992893	99.9437
52	38	6	120785	30		0.0314416	0.00496446	99.9388	0.0248223
53	117997	2750	87	25		97.632	2.27538	0.0719847	0.0206853
54	22	120726	19	92		0.018203	99.89	0.0157208	0.0761218
55	35	120745	14	65		0.0289594	99.9057	0.0115837	0.0537817
56	35	4	120809	11		0.0289594	0.00330964	99.9586	0.00910151
57	19	120784	7	49		0.0157208	99.9379	0.00579187	0.0405431
58	37	34	120059	729		0.0306142	0.028132	99.3381	0.603182
59	120597	156	84	22		99.7832	0.129076	0.0695025	0.018203
60	12	76	9	120762		0.00992893	0.0628832	0.00744669	99.9197
61	48	8	120529	274		0.0397157	0.00661928	99.727	0.22671
62	16	120776	15	52		0.0132386	99.9313	0.0124112	0.0430253
63	5	74	6	120774		0.00413705	0.0612284	0.00496446	99.9297
64	29	8	120806	16		0.0239949	0.00661928	99.9561	0.0132386
65	10	105	13	120731		0.0082741	0.0868781	0.0107563	99.8941
66	23	58	6	120772		0.0190304	0.0479898	0.00496446	99.928
67	25	120795	3	36		0.0206853	99.947	0.00248223	0.0297868
68	13	120772	7	67		0.0107563	99.928	0.00579187	0.0554365
69	34	8	120799	18		0.028132	0.00661928	99.9504	0.0148934
70	25	89	18	120727		0.0206853	0.0736395	0.0148934	99.8908
71	18	53	9	120779		0.0148934	0.0438528	0.00744669	99.9338
72	12	43	24	120780		0.00992893	0.0355786	0.0198579	99.9346
73	31	1	120801	26		0.0256497	0.00082741	99.952	0.0215127
74	24	10	120812	13		0.0198579	0.0082741	99.9611	0.0107563
75	56	126	56	120621		0.046335	0.104254	0.046335	99.8031
76	10	120814	2	33		0.0082741	99.9628	0.00165482	0.0273045
77	120784	11	51	13		99.9379	0.00910151	0.0421979	0.0107563
78	120776	33	44	6		99.9313	0.0273045	0.0364061	0.00496446
79	12	120813	1	33		0.00992893	99.9619	0.00082741	0.0273045
80	11	25	14	120809		0.00910151	0.0206853	0.0115837	99.9586
81	120817	5	32	5		99.9652	0.00413705	0.0264771	0.00413705
82	120759	39	49	12		99.9173	0.032269	0.0405431	0.00992893
83	120756	18	83	2		99.9148	0.0148934	0.0686751	0.00165482
84	30	3	120814	12		0.0248223	0.00248223	99.9628	0.00992893
85	120768	15	64	12		99.9247	0.0124112	0.0529543	0.00992893
86	41	120800	2	16		0.0339238	99.9512	0.00165482	0.0132386
87	92	120720	15	32		0.0761218	99.885	0.0124112	0.0264771
88	120767	23	52	17		99.9239	0.0190304	0.0430253	0.014066
89	12	56	10	120781		0.00992893	0.046335	0.0082741	99.9355
90	18	4	120829	8		0.0148934	0.00330964	99.9752	0.00661928
91	120449	61	323	26		99.6608	0.050472	0.267254	0.0215127
92	120746	36	68	9		99.9065	0.0297868	0.0562639	0.00744669
93	18	120788	2	51		0.0148934	99.9413	0.00165482	0.0421979
94	34	120781	11	33		0.028132	99.9355	0.00910151	0.0273045
95	120791	10	46	12		99.9437	0.0082741	0.0380609	0.00992893
96	22	3	120815	19		0.018203	0.00248223	99.9636	0.0157208
97	120710	42	69	38		99.8767	0.0347512	0.0570913	0.0314416
98	120748	29	71	11		99.9082	0.0239949	0.0587461	0.00910151
99	2	120833	2	22		0.00165482	99.9785	0.00165482	0.018203
100	16	132	16	120695		0.0132386	0.109218	0.0132386	99.8643
101	47	120778	3	31		0.0388883	99.933	0.00248223	0.0256497
102	120770	16	60	13		99.9264	0.0132386	0.0496446	0.0107563
103	18	53	14	120774		0.0148934	0.0438528	0.0115837	99.9297
104	35	5	120810	9		0.0289594	0.00413705	99.9595	0.00744669
105	41	7	120774	37		0.0339238	0.00579187	99.9297	0.0306142
106	18	120780	12	49		0.0148934	99.9346	0.00992893	0.0405431
107	120756	21	65	17		99.9148	0.0173756	0.0537817	0.014066
108	120735	35	47	42		99.8974	0.0289594	0.0388883	0.0347512
109	28	21	120789	21		0.0231675	0.0173756	99.9421	0.0173756
110	27	120772	5	55		0.0223401	99.928	0.00413705	0.0455076
111	120791	10	47	11		99.9437	0.0082741	0.0388883	0.00910151
112	17	120788	1	53		0.014066	99.9413	0.00082741	0.0438528
113	39	7	120805	8		0.032269	0.00579187	99.9553	0.00661928
114	40	198	65	120556		0.0330964	0.163827	0.0537817	99.7493
115	120825	8	24	2		99.9719	0.00661928	0.0198579	0.00165482
116	120792	17	38	12		99.9446	0.014066	0.0314416	0.00992893
117	4	51	25	120779		0.00330964	0.0421979	0.0206853	99.9338
118	31	25	120776	27		0.0256497	0.0206853	99.9313	0.0223401
119	120794	6	42	17		99.9462	0.00496446	0.0347512	0.014066
120	120763	8	82	6		99.9206	0.00661928	0.0678477	0.00496446
121	35	9	120753	62		0.0289594	0.00744669	99.9123	0.0512994
122	139	120684	5	31		0.11501	99.8552	0.00413705	0.0256497
123	38	120794	4	23		0.0314416	99.9462	0.00330964	0.0190304
124	10	65	7	120777		0.0082741	0.0537817	0.00579187	99.9322
125	5	43	8	120803		0.00413705	0.0355786	0.00661928	99.9537
126	120804	6	38	11		99.9545	0.00496446	0.0314416	0.00910151
127	16	118413	3	2427		0.0132386	97.9762	0.00248223	2.00813
128	120791	10	48	10		99.9437	0.0082741	0.0397157	0.0082741
129	33	2	120807	17		0.0273045	0.00165482	99.957	0.014066
130	11	76	13	120759		0.00910151	0.0628832	0.0107563	99.9173
131	21	38	29	120771		0.0173756	0.0314416	0.0239949	99.9272
132	8	120819	16	16		0.00661928	99.9669	0.0132386	0.0132386
133	13	120799	3	44		0.0107563	99.9504	0.00248223	0.0364061
134	43	1	120805	10		0.0355786	0.00082741	99.9553	0.0082741
135	11	33	7	120808		0.00910151	0.0273045	0.00579187	99.9578
136	120830	1	24	4		99.976	0.00082741	0.0198579	0.00330964
137	120820	6	28	5		99.9677	0.00496446	0.0231675	0.00413705
138	18	50	285	120506		0.0148934	0.0413705	0.235812	99.7079
139	21	1	120835	2		0.0173756	0.00082741	99.9801	0.00165482
140	120775	7	63	14		99.9305	0.00579187	0.0521269	0.0115837
141	24	7	120810	18		0.0198579	0.00579187	99.9595	0.0148934
142	30	3	120807	19		0.0248223	0.00248223	99.957	0.0157208
143	59	120761	27	12		0.0488172	99.9189	0.0223401	0.00992893
144	9	66	7	120777		0.00744669	0.0546091	0.00579187	99.9322
145	30	3	120816	10		0.0248223	0.00248223	99.9644	0.0082741
146	120734	8	87	30		99.8966	0.00661928	0.0719847	0.0248223
147	20	0	120832	7		0.0165482	0	99.9777	0.00579187
148	120613	34	181	31		99.7965	0.028132	0.149761	0.0256497
149	21	120816	8	14		0.0173756	99.9644	0.00661928	0.0115837
150	24	96	11	120728		0.0198579	0.0794314	0.00910151	99.8916
151	3	36	17	120803		0.00248223	0.0297868	0.014066	99.9537
152	16	81	29	120733		0.0132386	0.0670202	0.0239949	99.8957
153	6	120836	0	17		0.00496446	99.981	0	0.014066
154	120754	5	92	8		99.9131	0.00413705	0.0761218	0.00661928
155	40	3	120808	8		0.0330964	0.00248223	99.9578	0.00661928
156	120802	2	53	2		99.9528	0.00165482	0.0438528	0.00165482
157	120776	2	79	2		99.9313	0.00165482	0.0653654	0.00165482
158	120710	34	86	29		99.8767	0.028132	0.0711573	0.0239949
159	22	120815	0	22		0.018203	99.9636	0	0.018203
160	9	120822	3	25		0.00744669	99.9694	0.00248223	0.0206853
161	120801	6	48	4		99.952	0.00496446	0.0397157	0.00330964
162	120796	3	54	6		99.9479	0.00248223	0.0446802	0.00496446
163	15	2	120829	13		0.0124112	0.00165482	99.9752	0.0107563
164	9	120818	1	31		0.00744669	99.9661	0.00082741	0.0256497
165	40	9	120777	33		0.0330964	0.00744669	99.9322	0.0273045
166	35	8	120800	16		0.0289594	0.00661928	99.9512	0.0132386
167	120748	3	95	13		99.9082	0.00248223	0.078604	0.0107563
168	23	14	120774	48		0.0190304	0.0115837	99.9297	0.0397157
169	38	4	120786	31		0.0314416	0.00330964	99.9396	0.0256497
170	24	8	120815	12		0.0198579	0.00661928	99.9636	0.00992893
171	14	120802	8	35		0.0115837	99.9528	0.00661928	0.0289594
172	6	76	15	120762		0.00496446	0.0628832	0.0124112	99.9197
173	18	49	47	120745		0.0148934	0.0405431	0.0388883	99.9057
174	5	29	6	120819		0.00413705	0.0239949	0.00496446	99.9669
175	120825	6	19	9		99.9719	0.00496446	0.0157208	0.00744669
176	120809	2	46	2		99.9586	0.00165482	0.0380609	0.00165482
177	13	1	120827	18		0.0107563	0.00082741	99.9735	0.0148934
178	120781	8	66	4		99.9355	0.00661928	0.0546091	0.00330964
179	120709	17	108	25		99.8759	0.014066	0.0893603	0.0206853
180	12	120807	2	38		0.00992893	99.957	0.00165482	0.0314416
181	33	8	120810	8		0.0273045	0.00661928	99.9595	0.00661928
182	120780	3	62	14		99.9346	0.00248223	0.0512994	0.0115837
183	27	5	120818	9		0.0223401	0.00413705	99.9661	0.00744669
184	24	44	40	120751		0.0198579	0.0364061	0.0330964	99.9106
185	23	120791	9	36		0.0190304	99.9437	0.00744669	0.0297868
186	33	120785	10	31		0.0273045	99.9388	0.0082741	0.0256497
187	120738	24	76	21		99.8999	0.0198579	0.0628832	0.0173756
188	29	0	120816	14		0.0239949	0	99.9644	0.0115837
189	19	45	6	120789		0.0157208	0.0372335	0.00496446	99.9421
190	120729	27	93	10		99.8924	0.0223401	0.0769492	0.0082741
191	27	120788	15	29		0.0223401	99.9413	0.0124112	0.0239949
192	28	120777	17	37		0.0231675	99.9322	0.014066	0.0306142
193	120771	9	64	15		99.9272	0.00744669	0.0529543	0.0124112
194	120762	10	46	41		99.9197	0.0082741	0.0380609	0.0339238
195	5	120819	2	33		0.00413705	99.9669	0.00165482	0.0273045
196	30	5	120803	21		0.0248223	0.00413705	99.9537	0.0173756
197	1259	119446	121	33		1.04171	98.8309	0.100117	0.0273045
198	6	31	12	120810		0.00496446	0.0256497	0.00992893	99.9595
199	120751	9	83	16		99.9106	0.00744669	0.0686751	0.0132386
200	18	120798	3	40		0.0148934	99.9495	0.00248223	0.0330964
201	42	9	120802	6		0.0347512	0.00744669	99.9528	0.00496446
202	120791	2	55	11		99.9437	0.00165482	0.0455076	0.00910151
203	120739	20	90	10		99.9007	0.0165482	0.0744669	0.0082741
204	4	120827	0	28		0.00330964	99.9735	0	0.0231675
205	120677	52	63	67		99.8494	0.0430253	0.0521269	0.0554365
206	12	120798	2	47		0.00992893	99.9495	0.00165482	0.0388883
207	120794	5	59	1		99.9462	0.00413705	0.0488172	0.00082741
208	120785	10	56	8		99.9388	0.0082741	0.046335	0.00661928
209	120762	11	73	13		99.9197	0.00910151	0.060401	0.0107563
210	21	0	120819	19		0.0173756	0	99.9669	0.0157208
211	76	120732	7	44		0.0628832	99.8949	0.00579187	0.0364061
212	120671	56	97	35		99.8444	0.046335	0.0802588	0.0289594
213	12	0	120833	14		0.00992893	0	99.9785	0.0115837
214	17	60	8	120774		0.014066	0.0496446	0.00661928	99.9297
215	27	1	120821	10		0.0223401	0.00082741	99.9686	0.0082741
216	32	2	120797	28		0.0264771	0.00165482	99.9487	0.0231675
217	65	120682	24	88		0.0537817	99.8535	0.0198579	0.0728121
218	32	0	120803	24		0.0264771	0	99.9537	0.0198579
219	29	120791	2	37		0.0239949	99.9437	0.00165482	0.0306142
220	48	2	120761	48		0.0397157	0.00165482	99.9189	0.0397157
221	120794	11	39	15		99.9462	0.00910151	0.032269	0.0124112
222	3	48	4	120804		0.00248223	0.0397157	0.00330964	99.9545
223	28	10	120800	21		0.0231675	0.0082741	99.9512	0.0173756
224	120745	11	80	23		99.9057	0.00910151	0.0661928	0.0190304
225	58	1	120768	32		0.0479898	0.00082741	99.9247	0.0264771
226	120725	17	100	17		99.8891	0.014066	0.082741	0.014066
227	0	120859	0	0		0	100	0	0
228	0	120859	0	0		0	100	0	0
229	120859	0	0	0		100	0	0	0
230	120859	0	0	0		100	0	0	0
231	0	0	120859	0		0	0	100	0
232	0	0	120859	0		0	0	100	0
233	0	0	120859	0		0	0	100	0
234	0	0	0	120859		0	0	0	100
235	0	0	0	120859		0	0	0	100
236	0	0	0	120859		0	0	0	100
237	0	120859	0	0		0	100	0	0
238	0	120859	0	0		0	100	0	0
239	0	0	120859	0		0	0	100	0
240	120859	0	0	0		100	0	0	0
241	0	0	120859	0		0	0	100	0
242	120859	0	0	0		100	0	0	0
243	0	120859	0	0		0	100	0	0
244	0	0	120859	0		0	0	100	0
245	120859	0	0	0		100	0	0	0
246	120859	0	0	0		100	0	0	0
247	0	120859	0	0		0	100	0	0
248	120859	0	0	0		100	0	0	0
249	0	0	0	120859		0	0	0	100
250	0	120859	0	0		0	100	0	0
251	0	0	0	120859		0	0	0	100
252	0	0	120859	0		0	0	100	0
253	0	120859	0	0		0	100	0	0
254	120859	0	0	0		100	0	0	0

## Sheet: 9
position	A	C	G	T	percents	A	C	G	T
1	0	0	0	72191		0	0	0	100
2	0	0	72191	0		0	0	100	0
3	0	72191	0	0		0	100	0	0
4	72191	0	0	0		100	0	0	0
5	0	0	72191	0		0	0	100	0
6	72191	0	0	0		100	0	0	0
7	0	0	0	72191		0	0	0	100
8	72191	0	0	0		100	0	0	0
9	0	0	0	72191		0	0	0	100
10	0	0	72191	0		0	0	100	0
11	0	72191	0	0		0	100	0	0
12	0	0	0	72191		0	0	0	100
13	0	72191	0	0		0	100	0	0
14	0	0	72191	0		0	0	100	0
15	0	0	0	72191		0	0	0	100
16	0	0	72191	0		0	0	100	0
17	0	0	72191	0		0	0	100	0
18	0	0	0	72191		0	0	0	100
19	0	72191	0	0		0	100	0	0
20	0	0	72191	0		0	0	100	0
21	0	0	0	72191		0	0	0	100
22	0	72191	0	0		0	100	0	0
23	0	0	72191	0		0	0	100	0
24	72191	0	0	0		100	0	0	0
25	72191	0	0	0		100	0	0	0
26	0	0	0	72191		0	0	0	100
27	0	0	0	72191		0	0	0	100
28	0	0	72191	0		0	0	100	0
29	24	49	12	72106		0.0332451	0.0678755	0.0166226	99.8823
30	60	11	71883	237		0.0831129	0.0152374	99.5734	0.328296
31	72115	15	37	24		99.8947	0.0207782	0.0512529	0.0332451
32	72116	4	58	13		99.8961	0.00554086	0.0803424	0.0180078
33	67	72110	1	13		0.0928094	99.8878	0.00138521	0.0180078
34	11	72149	1	30		0.0152374	99.9418	0.00138521	0.0415564
35	38	33	3	72117		0.0526381	0.0457121	0.00415564	99.8975
36	72162	3	24	2		99.9598	0.00415564	0.0332451	0.00277043
37	19	8	72149	15		0.0263191	0.0110817	99.9418	0.0207782
38	14	72142	3	32		0.019393	99.9321	0.00415564	0.0443269
39	19	2	72158	12		0.0263191	0.00277043	99.9543	0.0166226
40	72131	3	30	27		99.9169	0.00415564	0.0415564	0.0374008
41	72151	6	34	0		99.9446	0.00831129	0.0470973	0
42	22	72142	2	25		0.0304747	99.9321	0.00277043	0.0346304
43	51	35	72081	24		0.0706459	0.0484825	99.8476	0.0332451
44	20	72111	15	45		0.0277043	99.8892	0.0207782	0.0623346
45	18	72137	0	36		0.0249339	99.9252	0	0.0498677
46	40	0	72146	5		0.0554086	0	99.9377	0.00692607
47	46	88	54	72003		0.0637199	0.121899	0.0748016	99.7396
48	13	1	72173	4		0.0180078	0.00138521	99.9751	0.00554086
49	46	2	72140	3		0.0637199	0.00277043	99.9294	0.00415564
50	72028	71	76	16		99.7742	0.0983502	0.105276	0.0221634
51	14	25	3	72149		0.019393	0.0346304	0.00415564	99.9418
52	19	4	72143	25		0.0263191	0.00554086	99.9335	0.0346304
53	70594	1545	42	10		97.7878	2.14016	0.058179	0.0138521
54	11	72104	11	65		0.0152374	99.8795	0.0152374	0.0900389
55	21	72126	2	42		0.0290895	99.91	0.00277043	0.058179
56	24	5	72160	2		0.0332451	0.00692607	99.9571	0.00277043
57	11	72144	9	27		0.0152374	99.9349	0.0124669	0.0374008
58	31	25	71687	448		0.0429416	0.0346304	99.3019	0.620576
59	72057	82	37	15		99.8144	0.113588	0.0512529	0.0207782
60	6	34	5	72146		0.00831129	0.0470973	0.00692607	99.9377
61	42	15	71950	184		0.058179	0.0207782	99.6662	0.254879
62	12	72139	6	34		0.0166226	99.928	0.00831129	0.0470973
63	4	42	3	72142		0.00554086	0.058179	0.00415564	99.9321
64	16	9	72157	9		0.0221634	0.0124669	99.9529	0.0124669
65	8	63	11	72109		0.0110817	0.0872685	0.0152374	99.8864
66	14	29	3	72145		0.019393	0.0401712	0.00415564	99.9363
67	11	72156	5	19		0.0152374	99.9515	0.00692607	0.0263191
68	17	72129	10	35		0.0235486	99.9141	0.0138521	0.0484825
69	29	4	72146	12		0.0401712	0.00554086	99.9377	0.0166226
70	16	50	16	72109		0.0221634	0.0692607	0.0221634	99.8864
71	8	36	9	72138		0.0110817	0.0498677	0.0124669	99.9266
72	15	30	22	72124		0.0207782	0.0415564	0.0304747	99.9072
73	13	3	72162	13		0.0180078	0.00415564	99.9598	0.0180078
74	19	7	72162	3		0.0263191	0.0096965	99.9598	0.00415564
75	37	79	31	72044		0.0512529	0.109432	0.0429416	99.7964
76	11	72158	1	21		0.0152374	99.9543	0.00138521	0.0290895
77	72150	6	34	1		99.9432	0.00831129	0.0470973	0.00138521
78	72150	11	25	5		99.9432	0.0152374	0.0346304	0.00692607
79	8	72163	1	19		0.0110817	99.9612	0.00138521	0.0263191
80	7	16	8	72160		0.0096965	0.0221634	0.0110817	99.9571
81	72167	3	18	3		99.9668	0.00415564	0.0249339	0.00415564
82	72116	28	34	13		99.8961	0.038786	0.0470973	0.0180078
83	72131	14	46	0		99.9169	0.019393	0.0637199	0
84	35	3	72144	9		0.0484825	0.00415564	99.9349	0.0124669
85	72119	13	48	11		99.9003	0.0180078	0.0664903	0.0152374
86	29	72140	0	22		0.0401712	99.9294	0	0.0304747
87	52	72121	9	9		0.0720311	99.903	0.0124669	0.0124669
88	72136	16	32	7		99.9238	0.0221634	0.0443269	0.0096965
89	12	44	7	72128		0.0166226	0.0609494	0.0096965	99.9127
90	18	3	72161	9		0.0249339	0.00415564	99.9584	0.0124669
91	71877	42	249	23		99.565	0.058179	0.344918	0.0318599
92	72125	17	43	6		99.9086	0.0235486	0.0595642	0.00831129
93	10	72145	2	34		0.0138521	99.9363	0.00277043	0.0470973
94	23	72149	2	17		0.0318599	99.9418	0.00277043	0.0235486
95	72148	7	35	1		99.9404	0.0096965	0.0484825	0.00138521
96	17	3	72156	15		0.0235486	0.00415564	99.9515	0.0207782
97	72074	39	44	34		99.8379	0.0540234	0.0609494	0.0470973
98	72131	22	33	5		99.9169	0.0304747	0.0457121	0.00692607
99	4	72171	1	15		0.00554086	99.9723	0.00138521	0.0207782
100	13	88	5	72085		0.0180078	0.121899	0.00692607	99.8532
101	37	72129	2	23		0.0512529	99.9141	0.00277043	0.0318599
102	72130	9	44	8		99.9155	0.0124669	0.0609494	0.0110817
103	7	33	6	72145		0.0096965	0.0457121	0.00831129	99.9363
104	17	7	72165	2		0.0235486	0.0096965	99.964	0.00277043
105	28	2	72138	23		0.038786	0.00277043	99.9266	0.0318599
106	16	72145	6	24		0.0221634	99.9363	0.00831129	0.0332451
107	72129	14	40	8		99.9141	0.019393	0.0554086	0.0110817
108	72115	19	30	27		99.8947	0.0263191	0.0415564	0.0374008
109	22	7	72147	15		0.0304747	0.0096965	99.9391	0.0207782
110	30	72116	4	41		0.0415564	99.8961	0.00554086	0.0567938
111	72158	2	22	9		99.9543	0.00277043	0.0304747	0.0124669
112	19	72135	8	29		0.0263191	99.9224	0.0110817	0.0401712
113	26	3	72157	5		0.0360156	0.00415564	99.9529	0.00692607
114	32	135	45	71979		0.0443269	0.187004	0.0623346	99.7063
115	72170	7	12	2		99.9709	0.0096965	0.0166226	0.00277043
116	72147	9	19	16		99.9391	0.0124669	0.0263191	0.0221634
117	4	24	13	72150		0.00554086	0.0332451	0.0180078	99.9432
118	18	11	72153	9		0.0249339	0.0152374	99.9474	0.0124669
119	72148	5	33	5		99.9404	0.00692607	0.0457121	0.00692607
120	72128	6	51	6		99.9127	0.00831129	0.0706459	0.00831129
121	19	3	72130	39		0.0263191	0.00415564	99.9155	0.0540234
122	93	72079	3	16		0.128825	99.8449	0.00415564	0.0221634
123	23	72155	4	9		0.0318599	99.9501	0.00554086	0.0124669
124	5	30	6	72150		0.00692607	0.0415564	0.00831129	99.9432
125	10	17	13	72151		0.0138521	0.0235486	0.0180078	99.9446
126	72154	3	28	6		99.9487	0.00415564	0.038786	0.00831129
127	15	67191	2	4983		0.0207782	93.0739	0.00277043	6.90252
128	72154	8	25	4		99.9487	0.0110817	0.0346304	0.00554086
129	17	3	72166	5		0.0235486	0.00415564	99.9654	0.00692607
130	9	58	8	72116		0.0124669	0.0803424	0.0110817	99.8961
131	11	27	17	72136		0.0152374	0.0374008	0.0235486	99.9238
132	3	72154	17	17		0.00415564	99.9487	0.0235486	0.0235486
133	7	72154	5	25		0.0096965	99.9487	0.00692607	0.0346304
134	43	0	72142	6		0.0595642	0	99.9321	0.00831129
135	3	24	5	72159		0.00415564	0.0332451	0.00692607	99.9557
136	72167	3	18	3		99.9668	0.00415564	0.0249339	0.00415564
137	72170	1	17	3		99.9709	0.00138521	0.0235486	0.00415564
138	11	20	168	71992		0.0152374	0.0277043	0.232716	99.7243
139	11	2	72173	5		0.0152374	0.00277043	99.9751	0.00692607
140	72151	3	29	8		99.9446	0.00415564	0.0401712	0.0110817
141	14	2	72168	7		0.019393	0.00277043	99.9681	0.0096965
142	20	1	72155	15		0.0277043	0.00138521	99.9501	0.0207782
143	33	72110	22	26		0.0457121	99.8878	0.0304747	0.0360156
144	4	46	5	72136		0.00554086	0.0637199	0.00692607	99.9238
145	14	6	72166	5		0.019393	0.00831129	99.9654	0.00692607
146	72117	10	54	10		99.8975	0.0138521	0.0748016	0.0138521
147	8	1	72177	5		0.0110817	0.00138521	99.9806	0.00692607
148	72027	23	118	23		99.7728	0.0318599	0.163455	0.0318599
149	11	72164	4	12		0.0152374	99.9626	0.00554086	0.0166226
150	5	51	6	72129		0.00692607	0.0706459	0.00831129	99.9141
151	0	26	12	72153		0	0.0360156	0.0166226	99.9474
152	15	40	12	72124		0.0207782	0.0554086	0.0166226	99.9072
153	7	72169	0	15		0.0096965	99.9695	0	0.0207782
154	72141	2	46	2		99.9307	0.00277043	0.0637199	0.00277043
155	17	1	72167	6		0.0235486	0.00138521	99.9668	0.00831129
156	72159	1	29	2		99.9557	0.00138521	0.0401712	0.00277043
157	72144	1	40	6		99.9349	0.00138521	0.0554086	0.00831129
158	72098	24	51	18		99.8712	0.0332451	0.0706459	0.0249339
159	13	72169	1	8		0.0180078	99.9695	0.00138521	0.0110817
160	9	72171	2	9		0.0124669	99.9723	0.00277043	0.0124669
161	72167	6	16	2		99.9668	0.00831129	0.0221634	0.00277043
162	72140	2	41	8		99.9294	0.00277043	0.0567938	0.0110817
163	15	2	72169	5		0.0207782	0.00277043	99.9695	0.00692607
164	9	72156	1	25		0.0124669	99.9515	0.00138521	0.0346304
165	22	2	72145	22		0.0304747	0.00277043	99.9363	0.0304747
166	17	3	72159	12		0.0235486	0.00415564	99.9557	0.0166226
167	72130	5	48	8		99.9155	0.00692607	0.0664903	0.0110817
168	13	6	72133	39		0.0180078	0.00831129	99.9197	0.0540234
169	18	1	72157	15		0.0249339	0.00138521	99.9529	0.0207782
170	24	2	72152	13		0.0332451	0.00277043	99.946	0.0180078
171	7	72159	3	22		0.0096965	99.9557	0.00415564	0.0304747
172	0	35	10	72146		0	0.0484825	0.0138521	99.9377
173	8	34	25	72124		0.0110817	0.0470973	0.0346304	99.9072
174	4	19	3	72165		0.00554086	0.0263191	0.00415564	99.964
175	72166	8	13	4		99.9654	0.0110817	0.0180078	0.00554086
176	72167	2	20	2		99.9668	0.00277043	0.0277043	0.00277043
177	6	2	72171	12		0.00831129	0.00277043	99.9723	0.0166226
178	72149	4	36	2		99.9418	0.00554086	0.0498677	0.00277043
179	72098	9	71	13		99.8712	0.0124669	0.0983502	0.0180078
180	6	72166	2	17		0.00831129	99.9654	0.00277043	0.0235486
181	20	2	72164	5		0.0277043	0.00277043	99.9626	0.00692607
182	72136	7	39	9		99.9238	0.0096965	0.0540234	0.0124669
183	13	0	72174	4		0.0180078	0	99.9765	0.00554086
184	12	24	15	72140		0.0166226	0.0332451	0.0207782	99.9294
185	20	72154	4	13		0.0277043	99.9487	0.00554086	0.0180078
186	30	72136	8	17		0.0415564	99.9238	0.0110817	0.0235486
187	72127	16	36	12		99.9113	0.0221634	0.0498677	0.0166226
188	14	1	72164	12		0.019393	0.00138521	99.9626	0.0166226
189	11	30	4	72146		0.0152374	0.0415564	0.00554086	99.9377
190	72111	18	52	10		99.8892	0.0249339	0.0720311	0.0138521
191	10	72154	9	18		0.0138521	99.9487	0.0124669	0.0249339
192	12	72152	14	13		0.0166226	99.946	0.019393	0.0180078
193	72149	5	32	5		99.9418	0.00692607	0.0443269	0.00692607
194	72109	10	34	38		99.8864	0.0138521	0.0470973	0.0526381
195	5	72168	1	17		0.00692607	99.9681	0.00138521	0.0235486
196	15	3	72152	21		0.0207782	0.00415564	99.946	0.0290895
197	869	71226	73	23		1.20375	98.6633	0.101121	0.0318599
198	5	29	7	72150		0.00692607	0.0401712	0.0096965	99.9432
199	72110	12	57	12		99.8878	0.0166226	0.0789572	0.0166226
200	17	72143	1	30		0.0235486	99.9335	0.00138521	0.0415564
201	45	6	72139	1		0.0623346	0.00831129	99.928	0.00138521
202	72150	5	31	5		99.9432	0.00692607	0.0429416	0.00692607
203	72124	4	59	4		99.9072	0.00554086	0.0817276	0.00554086
204	13	72155	3	20		0.0180078	99.9501	0.00415564	0.0277043
205	72080	24	37	50		99.8462	0.0332451	0.0512529	0.0692607
206	5	72158	3	25		0.00692607	99.9543	0.00415564	0.0346304
207	72151	1	36	3		99.9446	0.00138521	0.0498677	0.00415564
208	72154	3	24	10		99.9487	0.00415564	0.0332451	0.0138521
209	72133	4	47	7		99.9197	0.00554086	0.0651051	0.0096965
210	20	3	72158	10		0.0277043	0.00415564	99.9543	0.0138521
211	40	72118	7	26		0.0554086	99.8989	0.0096965	0.0360156
212	72095	29	49	18		99.867	0.0401712	0.0678755	0.0249339
213	15	2	72168	6		0.0207782	0.00277043	99.9681	0.00831129
214	14	38	8	72131		0.019393	0.0526381	0.0110817	99.9169
215	19	2	72167	3		0.0263191	0.00277043	99.9668	0.00415564
216	12	1	72163	15		0.0166226	0.00138521	99.9612	0.0207782
217	42	72084	13	52		0.058179	99.8518	0.0180078	0.0720311
218	18	0	72161	12		0.0249339	0	99.9584	0.0166226
219	13	72146	6	26		0.0180078	99.9377	0.00831129	0.0360156
220	40	4	72129	18		0.0554086	0.00554086	99.9141	0.0249339
221	72140	10	30	11		99.9294	0.0138521	0.0415564	0.0152374
222	3	28	2	72158		0.00415564	0.038786	0.00277043	99.9543
223	17	5	72167	2		0.0235486	0.00692607	99.9668	0.00277043
224	72133	4	45	9		99.9197	0.00554086	0.0623346	0.0124669
225	34	1	72131	25		0.0470973	0.00138521	99.9169	0.0346304
226	72093	16	66	16		99.8642	0.0221634	0.0914241	0.0221634
227	0	72191	0	0		0	100	0	0
228	0	72191	0	0		0	100	0	0
229	72191	0	0	0		100	0	0	0
230	72191	0	0	0		100	0	0	0
231	0	0	72191	0		0	0	100	0
232	0	0	72191	0		0	0	100	0
233	0	0	72191	0		0	0	100	0
234	0	0	0	72191		0	0	0	100
235	0	0	0	72191		0	0	0	100
236	0	0	0	72191		0	0	0	100
237	0	72191	0	0		0	100	0	0
238	0	72191	0	0		0	100	0	0
239	0	0	72191	0		0	0	100	0
240	72191	0	0	0		100	0	0	0
241	0	0	72191	0		0	0	100	0
242	72191	0	0	0		100	0	0	0
243	0	72191	0	0		0	100	0	0
244	0	0	72191	0		0	0	100	0
245	72191	0	0	0		100	0	0	0
246	72191	0	0	0		100	0	0	0
247	0	0	0	72191		0	0	0	100
248	72191	0	0	0		100	0	0	0
249	0	0	0	72191		0	0	0	100
250	0	72191	0	0		0	100	0	0
251	0	0	0	72191		0	0	0	100
252	0	0	72191	0		0	0	100	0
253	0	72191	0	0		0	100	0	0
254	72191	0	0	0		100	0	0	0

## Sheet: 10
position	A	C	G	T	%	A	C	G	T
1	0	0	0	184731		0	0	0	100
2	0	184731	0	0		0	100	0	0
3	0	0	184731	0		0	0	100	0
4	184731	0	0	0		100	0	0	0
5	0	0	184731	0		0	0	100	0
6	184731	0	0	0		100	0	0	0
7	0	0	0	184731		0	0	0	100
8	184731	0	0	0		100	0	0	0
9	0	0	0	184731		0	0	0	100
10	0	0	184731	0		0	0	100	0
11	0	184731	0	0		0	100	0	0
12	0	0	0	184731		0	0	0	100
13	0	184731	0	0		0	100	0	0
14	0	0	184731	0		0	0	100	0
15	0	0	0	184731		0	0	0	100
16	0	0	184731	0		0	0	100	0
17	0	0	184731	0		0	0	100	0
18	0	0	0	184731		0	0	0	100
19	0	184731	0	0		0	100	0	0
20	0	0	184731	0		0	0	100	0
21	0	0	0	184731		0	0	0	100
22	0	184731	0	0		0	100	0	0
23	0	0	184731	0		0	0	100	0
24	184731	0	0	0		100	0	0	0
25	184731	0	0	0		100	0	0	0
26	0	0	0	184731		0	0	0	100
27	0	0	0	184731		0	0	0	100
28	0	0	184731	0		0	0	100	0
29	64	125	36	184506		0.034645	0.067666	0.0194878	99.8782
30	161	42	183905	623		0.0871538	0.0227358	99.5529	0.337247
31	184541	35	96	59		99.8971	0.0189465	0.0519675	0.0319383
32	184557	23	122	29		99.9058	0.0124505	0.066042	0.0156985
33	108	184589	3	31		0.0584634	99.9231	0.00162398	0.0167812
34	28	184637	3	63		0.0151572	99.9491	0.00162398	0.0341036
35	64	81	9	184577		0.034645	0.0438475	0.00487195	99.9166
36	184642	12	62	15		99.9518	0.00649593	0.0335623	0.00811991
37	41	19	184647	24		0.0221944	0.0102852	99.9545	0.0129919
38	22	184610	7	92		0.0119092	99.9345	0.00378929	0.0498021
39	40	3	184660	28		0.0216531	0.00162398	99.9616	0.0151572
40	184555	19	77	80		99.9047	0.0102852	0.0416822	0.0433062
41	184593	36	91	11		99.9253	0.0194878	0.0492608	0.0059546
42	68	184571	12	80		0.0368103	99.9134	0.00649593	0.0433062
43	117	103	184444	67		0.0633353	0.0557567	99.8446	0.036269
44	38	184581	30	82		0.0205705	99.9188	0.0162398	0.0443889
45	63	184562	8	98		0.0341036	99.9085	0.00433062	0.0530501
46	103	4	184614	10		0.0557567	0.00216531	99.9367	0.00541328
47	122	217	148	184244		0.066042	0.117468	0.0801165	99.7364
48	38	12	184667	14		0.0205705	0.00649593	99.9654	0.00757859
49	99	4	184609	19		0.0535914	0.00216531	99.934	0.0102852
50	184327	154	189	61		99.7813	0.0833645	0.102311	0.033021
51	30	45	9	184647		0.0162398	0.0243597	0.00487195	99.9545
52	42	12	184614	63		0.0227358	0.00649593	99.9367	0.0341036
53	180644	3911	128	48		97.7876	2.11713	0.0692899	0.0259837
54	28	184513	25	165		0.0151572	99.882	0.0135332	0.0893191
55	50	184565	6	110		0.0270664	99.9101	0.00324797	0.059546
56	73	2	184645	11		0.0395169	0.00108266	99.9534	0.0059546
57	25	184621	5	80		0.0135332	99.9405	0.00270664	0.0433062
58	54	67	183552	1058		0.0292317	0.036269	99.3618	0.572725
59	184334	237	118	42		99.7851	0.128295	0.0638767	0.0227358
60	19	82	23	184607		0.0102852	0.0443889	0.0124505	99.9329
61	87	17	184154	473		0.0470955	0.00920257	99.6877	0.256048
62	37	184598	22	74		0.0200291	99.928	0.0119092	0.0400582
63	6	98	9	184618		0.00324797	0.0530501	0.00487195	99.9388
64	56	29	184622	24		0.0303143	0.0156985	99.941	0.0129919
65	13	118	23	184577		0.00703726	0.0638767	0.0124505	99.9166
66	13	79	7	184632		0.00703726	0.0427649	0.00378929	99.9464
67	26	184656	13	36		0.0140745	99.9594	0.00703726	0.0194878
68	43	184571	22	95		0.0232771	99.9134	0.0119092	0.0514261
69	74	5	184623	29		0.0400582	0.00270664	99.9415	0.0156985
70	31	130	25	184545		0.0167812	0.0703726	0.0135332	99.8993
71	24	64	15	184628		0.0129919	0.034645	0.00811991	99.9442
72	20	81	48	184582		0.0108266	0.0438475	0.0259837	99.9193
73	49	3	184624	55		0.0265251	0.00162398	99.9421	0.029773
74	48	7	184663	13		0.0259837	0.00378929	99.9632	0.00703726
75	92	165	85	184389		0.0498021	0.0893191	0.0460129	99.8149
76	27	184641	3	60		0.0146158	99.9513	0.00162398	0.0324797
77	184630	10	77	14		99.9453	0.00541328	0.0416822	0.00757859
78	184625	33	60	13		99.9426	0.0178638	0.0324797	0.00703726
79	32	184650	1	48		0.0173225	99.9562	0.000541328	0.0259837
80	24	57	32	184618		0.0129919	0.0308557	0.0173225	99.9388
81	184659	13	56	3		99.961	0.00703726	0.0303143	0.00162398
82	184607	44	62	18		99.9329	0.0238184	0.0335623	0.0097439
83	184586	36	105	4		99.9215	0.0194878	0.0568394	0.00216531
84	53	5	184645	28		0.0286904	0.00270664	99.9534	0.0151572
85	184593	23	96	19		99.9253	0.0124505	0.0519675	0.0102852
86	78	184604	5	44		0.0422236	99.9313	0.00270664	0.0238184
87	132	184532	27	40		0.0714553	99.8923	0.0146158	0.0216531
88	184580	50	82	19		99.9183	0.0270664	0.0443889	0.0102852
89	35	98	18	184580		0.0189465	0.0530501	0.0097439	99.9183
90	38	4	184665	24		0.0205705	0.00216531	99.9643	0.0129919
91	184061	96	524	50		99.6373	0.0519675	0.283656	0.0270664
92	184569	35	114	13		99.9123	0.0189465	0.0617114	0.00703726
93	23	184642	2	64		0.0124505	99.9518	0.00108266	0.034645
94	67	184606	8	50		0.036269	99.9323	0.00433062	0.0270664
95	184622	22	74	13		99.941	0.0119092	0.0400582	0.00703726
96	27	3	184663	38		0.0146158	0.00162398	99.9632	0.0205705
97	184482	79	100	70		99.8652	0.0427649	0.0541328	0.0378929
98	184572	50	98	11		99.9139	0.0270664	0.0530501	0.0059546
99	7	184693	0	31		0.00378929	99.9794	0	0.0167812
100	19	203	21	184488		0.0102852	0.10989	0.0113679	99.8685
101	75	184592	2	62		0.0405996	99.9248	0.00108266	0.0335623
102	184592	27	90	22		99.9248	0.0146158	0.0487195	0.0119092
103	21	85	12	184613		0.0113679	0.0460129	0.00649593	99.9361
104	36	10	184676	9		0.0194878	0.00541328	99.9702	0.00487195
105	61	5	184612	53		0.033021	0.00270664	99.9356	0.0286904
106	48	184585	13	85		0.0259837	99.921	0.00703726	0.0460129
107	184585	23	91	32		99.921	0.0124505	0.0492608	0.0173225
108	184531	46	93	61		99.8917	0.0249011	0.0503435	0.033021
109	50	25	184630	26		0.0270664	0.0135332	99.9453	0.0140745
110	58	184590	7	76		0.031397	99.9237	0.00378929	0.0411409
111	184624	9	70	28		99.9421	0.00487195	0.0378929	0.0151572
112	29	184622	3	77		0.0156985	99.941	0.00162398	0.0416822
113	41	2	184675	13		0.0221944	0.00108266	99.9697	0.00703726
114	72	327	118	184214		0.0389756	0.177014	0.0638767	99.7201
115	184682	16	30	3		99.9735	0.00866124	0.0162398	0.00162398
116	184606	26	62	37		99.9323	0.0140745	0.0335623	0.0200291
117	8	73	39	184611		0.00433062	0.0395169	0.0211118	99.935
118	35	32	184629	35		0.0189465	0.0173225	99.9448	0.0189465
119	184604	20	79	28		99.9313	0.0108266	0.0427649	0.0151572
120	184602	13	91	25		99.9302	0.00703726	0.0492608	0.0135332
121	52	20	184543	116		0.028149	0.0108266	99.8982	0.062794
122	209	184449	7	66		0.113137	99.8473	0.00378929	0.0357276
123	51	184659	3	18		0.0276077	99.961	0.00162398	0.0097439
124	26	75	10	184620		0.0140745	0.0405996	0.00541328	99.9399
125	17	57	24	184633		0.00920257	0.0308557	0.0129919	99.9469
126	184646	8	68	9		99.954	0.00433062	0.0368103	0.00487195
127	40	184634	4	53		0.0216531	99.9475	0.00216531	0.0286904
128	184624	7	95	5		99.9421	0.00378929	0.0514261	0.00270664
129	50	0	184665	16		0.0270664	0	99.9643	0.00866124
130	27	121	17	184566		0.0146158	0.0655006	0.00920257	99.9107
131	38	53	26	184614		0.0205705	0.0286904	0.0140745	99.9367
132	22	184649	28	32		0.0119092	99.9556	0.0151572	0.0173225
133	34	184625	4	68		0.0184051	99.9426	0.00216531	0.0368103
134	76	3	184644	8		0.0411409	0.00162398	99.9529	0.00433062
135	14	51	7	184659		0.00757859	0.0276077	0.00378929	99.961
136	184692	3	29	7		99.9789	0.00162398	0.0156985	0.00378929
137	184656	7	65	3		99.9594	0.00378929	0.0351863	0.00162398
138	15	67	489	184160		0.00811991	0.036269	0.264709	99.6909
139	30	4	184688	9		0.0162398	0.00216531	99.9767	0.00487195
140	184601	8	94	28		99.9296	0.00433062	0.0508848	0.0151572
141	31	10	184672	18		0.0167812	0.00541328	99.9681	0.0097439
142	48	6	184652	25		0.0259837	0.00324797	99.9572	0.0135332
143	91	184574	35	31		0.0492608	99.915	0.0189465	0.0167812
144	12	113	11	184595		0.00649593	0.06117	0.0059546	99.9264
145	46	7	184662	16		0.0249011	0.00378929	99.9626	0.00866124
146	184535	13	155	28		99.8939	0.00703726	0.0839058	0.0151572
147	19	6	184689	17		0.0102852	0.00324797	99.9773	0.00920257
148	184380	48	252	51		99.81	0.0259837	0.136415	0.0276077
149	27	184677	7	20		0.0146158	99.9708	0.00378929	0.0108266
150	27	143	13	184548		0.0146158	0.0774099	0.00703726	99.9009
151	7	60	24	184640		0.00378929	0.0324797	0.0129919	99.9507
152	42	87	40	184562		0.0227358	0.0470955	0.0216531	99.9085
153	11	184687	7	26		0.0059546	99.9762	0.00378929	0.0140745
154	184610	9	103	9		99.9345	0.00487195	0.0557567	0.00487195
155	43	8	184668	12		0.0232771	0.00433062	99.9659	0.00649593
156	184630	9	83	9		99.9453	0.00487195	0.0449302	0.00487195
157	184635	3	83	10		99.948	0.00162398	0.0449302	0.00541328
158	184490	56	142	43		99.8695	0.0303143	0.0768685	0.0232771
159	24	184685	1	21		0.0129919	99.9751	0.000541328	0.0113679
160	21	184679	3	28		0.0113679	99.9719	0.00162398	0.0151572
161	184648	9	68	6		99.9551	0.00487195	0.0368103	0.00324797
162	184623	5	96	7		99.9415	0.00270664	0.0519675	0.00378929
163	24	3	184689	15		0.0129919	0.00162398	99.9773	0.00811991
164	23	184644	5	59		0.0124505	99.9529	0.00270664	0.0319383
165	51	8	184624	48		0.0276077	0.00433062	99.9421	0.0259837
166	57	11	184633	30		0.0308557	0.0059546	99.9469	0.0162398
167	184589	8	111	23		99.9231	0.00433062	0.0600874	0.0124505
168	41	21	184585	84		0.0221944	0.0113679	99.921	0.0454715
169	42	4	184638	47		0.0227358	0.00216531	99.9497	0.0254424
170	35	10	184666	20		0.0189465	0.00541328	99.9648	0.0108266
171	15	184654	14	48		0.00811991	99.9583	0.00757859	0.0259837
172	5	133	26	184567		0.00270664	0.0719966	0.0140745	99.9112
173	25	56	64	184586		0.0135332	0.0303143	0.034645	99.9215
174	12	51	8	184660		0.00649593	0.0276077	0.00433062	99.9616
175	184666	17	30	18		99.9648	0.00920257	0.0162398	0.0097439
176	184668	6	48	9		99.9659	0.00324797	0.0259837	0.00487195
177	20	2	184689	20		0.0108266	0.00108266	99.9773	0.0108266
178	184603	7	103	18		99.9307	0.00378929	0.0557567	0.0097439
179	184517	22	146	46		99.8842	0.0119092	0.0790338	0.0249011
180	19	184655	7	50		0.0102852	99.9589	0.00378929	0.0270664
181	44	5	184659	23		0.0238184	0.00270664	99.961	0.0124505
182	184593	18	101	19		99.9253	0.0097439	0.0546741	0.0102852
183	33	4	184684	10		0.0178638	0.00216531	99.9746	0.00541328
184	55	92	50	184534		0.029773	0.0498021	0.0270664	99.8934
185	35	184637	16	43		0.0189465	99.9491	0.00866124	0.0232771
186	66	184598	18	49		0.0357276	99.928	0.0097439	0.0265251
187	184574	38	79	40		99.915	0.0205705	0.0427649	0.0216531
188	44	6	184659	22		0.0238184	0.00324797	99.961	0.0119092
189	17	70	6	184638		0.00920257	0.0378929	0.00324797	99.9497
190	184550	26	131	24		99.902	0.0140745	0.0709139	0.0129919
191	41	184628	21	41		0.0221944	99.9442	0.0113679	0.0221944
192	39	184631	26	35		0.0211118	99.9459	0.0140745	0.0189465
193	184623	10	91	7		99.9415	0.00541328	0.0492608	0.00378929
194	184591	20	70	50		99.9242	0.0108266	0.0378929	0.0270664
195	8	184666	7	50		0.00433062	99.9648	0.00378929	0.0270664
196	39	6	184659	27		0.0211118	0.00324797	99.961	0.0146158
197	2042	182464	174	51		1.10539	98.7728	0.094191	0.0276077
198	14	59	9	184649		0.00757859	0.0319383	0.00487195	99.9556
199	184565	21	119	26		99.9101	0.0113679	0.064418	0.0140745
200	19	184633	8	71		0.0102852	99.9469	0.00433062	0.0384343
201	69	15	184637	10		0.0373516	0.00811991	99.9491	0.00541328
202	184624	7	88	12		99.9421	0.00378929	0.0476368	0.00649593
203	184548	17	138	28		99.9009	0.00920257	0.0747032	0.0151572
204	21	184674	2	34		0.0113679	99.9691	0.00108266	0.0184051
205	184447	54	82	148		99.8463	0.0292317	0.0443889	0.0801165
206	25	184657	2	47		0.0135332	99.9599	0.00108266	0.0254424
207	184635	3	85	8		99.948	0.00162398	0.0460129	0.00433062
208	184618	8	87	18		99.9388	0.00433062	0.0470955	0.0097439
209	184588	21	105	17		99.9226	0.0113679	0.0568394	0.00920257
210	51	6	184644	30		0.0276077	0.00324797	99.9529	0.0162398
211	122	184531	18	60		0.066042	99.8917	0.0097439	0.0324797
212	184471	75	130	55		99.8593	0.0405996	0.0703726	0.029773
213	18	2	184689	22		0.0097439	0.00108266	99.9773	0.0119092
214	26	81	10	184614		0.0140745	0.0438475	0.00541328	99.9367
215	41	1	184664	25		0.0221944	0.000541328	99.9637	0.0135332
216	52	3	184647	29		0.028149	0.00162398	99.9545	0.0156985
217	80	184516	29	106		0.0433062	99.8836	0.0156985	0.0573807
218	62	3	184636	30		0.0335623	0.00162398	99.9486	0.0162398
219	35	184634	7	55		0.0189465	99.9475	0.00378929	0.029773
220	60	4	184616	51		0.0324797	0.00216531	99.9377	0.0276077
221	184646	18	42	25		99.954	0.0097439	0.0227358	0.0135332
222	7	55	10	184659		0.00378929	0.029773	0.00541328	99.961
223	35	18	184650	28		0.0189465	0.0097439	99.9562	0.0151572
224	184586	10	97	38		99.9215	0.00541328	0.0525088	0.0205705
225	98	6	184566	61		0.0530501	0.00324797	99.9107	0.033021
226	184539	28	129	35		99.8961	0.0151572	0.0698313	0.0189465
227	0	184731	0	0		0	100	0	0
228	0	184731	0	0		0	100	0	0
229	184731	0	0	0		100	0	0	0
230	184731	0	0	0		100	0	0	0
231	0	0	184731	0		0	0	100	0
232	0	0	184731	0		0	0	100	0
233	0	0	184731	0		0	0	100	0
234	0	0	0	184731		0	0	0	100
235	0	0	0	184731		0	0	0	100
236	0	0	0	184731		0	0	0	100
237	0	184731	0	0		0	100	0	0
238	0	184731	0	0		0	100	0	0
239	0	0	184731	0		0	0	100	0
240	184731	0	0	0		100	0	0	0
241	0	0	184731	0		0	0	100	0
242	184731	0	0	0		100	0	0	0
243	0	184731	0	0		0	100	0	0
244	0	0	184731	0		0	0	100	0
245	184731	0	0	0		100	0	0	0
246	184731	0	0	0		100	0	0	0
247	0	0	0	184731		0	0	0	100
248	184731	0	0	0		100	0	0	0
249	0	0	0	184731		0	0	0	100
250	0	184731	0	0		0	100	0	0
251	0	0	0	184731		0	0	0	100
252	0	184731	0	0		0	100	0	0
253	0	0	184731	0		0	0	100	0
254	184731	0	0	0		100	0	0	0

## Sheet: 14
position	A	C	G	T	%	A	C	G	T
1	75038	0	0	0		100	0	0	0
2	0	0	75038	0		0	0	100	0
3	0	75038	0	0		0	100	0	0
4	75038	0	0	0		100	0	0	0
5	0	0	0	75038		0	0	0	100
6	75038	0	0	0		100	0	0	0
7	0	0	75038	0		0	0	100	0
8	75038	0	0	0		100	0	0	0
9	0	75038	0	0		0	100	0	0
10	0	0	75038	0		0	0	100	0
11	0	0	0	75038		0	0	0	100
12	0	75038	0	0		0	100	0	0
13	0	0	0	75038		0	0	0	100
14	75038	0	0	0		100	0	0	0
15	0	0	75038	0		0	0	100	0
16	75038	0	0	0		100	0	0	0
17	75038	0	0	0		100	0	0	0
18	0	75038	0	0		0	100	0	0
19	75038	0	0	0		100	0	0	0
20	0	0	0	75038		0	0	0	100
21	0	75038	0	0		0	100	0	0
22	0	0	0	75038		0	0	0	100
23	75038	0	0	0		100	0	0	0
24	0	75038	0	0		0	100	0	0
25	0	75038	0	0		0	100	0	0
26	75038	0	0	0		100	0	0	0
27	0	0	75038	0		0	0	100	0
28	75038	0	0	0		100	0	0	0
29	0	0	75038	0		0	0	100	0
30	16	16	30	74976		0.02	0.02	0.03	99.91
31	75011	9	18	0		99.96	0.01	0.02	0
32	14	10	5	75009		0.01	0.01	0	99.96
33	75002	1	24	1		99.95	0	0.03	0
34	74988	2	32	6		99.93	0	0.04	0
35	74965	4	36	23		99.9	0	0.04	0.03
36	6	0	74999	23		0	0	99.94	0.03
37	3	5	74990	30		0	0	99.93	0.03
38	18	21	7	74982		0.02	0.02	0	99.92
39	74981	17	29	1		99.92	0.02	0.03	0
40	74975	13	34	6		99.91	0.01	0.04	0
41	15	14	17	74982		0.01	0.01	0.02	99.92
42	20	74989	5	14		0.02	99.93	0	0.01
43	19	0	74979	30		0.02	0	99.92	0.03
44	15	30	66	74917		0.01	0.03	0.08	99.83
45	15	0	75002	11		0.01	0	99.95	0.01
46	74968	0	40	20		99.9	0	0.05	0.02
47	11	32	115	74870		0.01	0.04	0.15	99.77
48	7	3	75008	10		0	0	99.96	0.01
49	74991	0	29	8		99.93	0	0.03	0.01
50	74970	5	46	6		99.9	0	0.06	0
51	74994	4	28	2		99.94	0	0.03	0
52	74816	13	74	14		99.7	0.01	0.09	0.01
53	60	1	74954	13		0.07	0	99.88	0.01
54	9	22	63	74934		0.01	0.02	0.08	99.86
55	74917	4	35	72		99.83	0	0.04	0.09
56	56	74902	3	67		0.07	99.81	0	0.08
57	113	54	74846	15		0.15	0.07	99.74	0.01
58	11	74932	54	31		0.01	99.85	0.07	0.04
59	74904	72	41	11		99.82	0.09	0.05	0.01
60	61	74953	0	14		0.08	99.88	0	0.01
61	74873	95	37	23		99.78	0.12	0.04	0.03
62	74589	367	27	45		99.4	0.48	0.03	0.05
63	64	74920	3	41		0.08	99.84	0	0.05
64	23	57	74933	15		0.03	0.07	99.86	0.01
65	16	12	66	74934		0.02	0.01	0.08	99.86
66	74886	9	24	109		99.79	0.01	0.03	0.14
67	65	74893	1	69		0.08	99.8	0	0.09
68	17	52	74952	7		0.02	0.06	99.88	0
69	13	0	75009	6		0.01	0	99.96	0
70	74917	23	61	27		99.83	0.03	0.08	0.03
71	74859	94	61	14		99.76	0.12	0.08	0.01
72	65	0	74952	11		0.08	0	99.88	0.01
73	74894	9	85	40		99.8	0.01	0.11	0.05
74	57	4	74934	33		0.07	0	99.86	0.04
75	6	0	75018	4		0	0	99.97	0
76	74911	5	97	15		99.83	0	0.12	0.01
77	60	0	74958	10		0.07	0	99.89	0.01
78	74910	1	98	19		99.82	0	0.13	0.02
79	74705	253	29	41		99.55	0.33	0.03	0.05
80	74899	65	56	8		99.81	0.08	0.07	0.01
81	47	0	74975	6		0.06	0	99.91	0
82	14	74909	47	58		0.01	99.82	0.06	0.07
83	34	44	74934	16		0.04	0.05	99.86	0.02
84	41	74922	46	19		0.05	99.84	0.06	0.02
85	7	61	29	74931		0	0.08	0.03	99.85
86	74910	26	30	62		99.82	0.03	0.03	0.08
87	53	1	74963	11		0.07	0	99.9	0.01
88	74905	16	86	21		99.82	0.02	0.11	0.02
89	58	29	21	74920		0.07	0.03	0.02	99.84
90	4	1	74967	56		0	0	99.9	0.07
91	74907	4	89	28		99.82	0	0.11	0.03
92	89	0	74928	11		0.11	0	99.85	0.01
93	12	74262	46	708		0.01	98.96	0.06	0.943522
94	74931	56	22	19		99.85	0.07	0.02	0.02
95	55	1	74962	10		0.07	0	99.89	0.01
96	13	46	129	74840		0.01	0.06	0.17	99.73
97	36	26	63	74903		0.04	0.03	0.08	99.82
98	23	74943	5	57		0.03	99.87	0	0.07
99	33	78	103	74814		0.04	0.1	0.13	99.7
100	6	14	420	74588		0	0.01	0.55	99.4
101	11	34	69	74914		0.01	0.04	0.09	99.83
102	7	0	74969	52		0	0	99.9	0.06
103	74904	2	76	46		99.82	0	0.1	0.06
104	50	0	74971	7		0.06	0	99.91	0
105	14	16	46	74952		0.01	0.02	0.06	99.88
106	74924	29	22	53		99.84	0.03	0.02	0.07
107	72	40	50	74866		0.09	0.05	0.06	99.77
108	14	21	33	74970		0.01	0.02	0.04	99.9
109	11	25	6	74996		0.01	0.03	0	99.94
110	5	1	74977	55		0	0	99.91	0.07
111	74886	14	75	63		99.79	0.01	0.09	0.08
112	74966	24	27	21		99.9	0.03	0.03	0.02
113	52	1	74947	38		0.06	0	99.87	0.05
114	15	0	74994	29		0.01	0	99.94	0.03
115	74937	8	78	15		99.86	0.01	0.1	0.01
116	48	14	4	74972		0.06	0.01	0	99.91
117	44	1	74941	52		0.05	0	99.87	0.06
118	35	74936	43	24		0.04	99.86	0.05	0.03
119	7	72	51	74908		0	0.09	0.06	99.82
120	19	25	100	74894		0.02	0.03	0.13	99.8
121	12	20	7	74999		0.01	0.02	0	99.94
122	13	74980	0	45		0.01	99.92	0	0.05
123	13	34	74953	38		0.01	0.04	99.88	0.05
124	74955	1	69	13		99.88	0	0.09	0.01
125	40	1	74986	11		0.05	0	99.93	0.01
126	18	38	111	74871		0.02	0.05	0.14	99.77
127	2	36	12	74988		0	0.04	0.01	99.93
128	35	2	74958	43		0.04	0	99.89	0.05
129	6	28	35	74969		0	0.03	0.04	99.9
130	8	2	74993	35		0.01	0	99.94	0.04
131	3	26	34	74975		0	0.03	0.04	99.91
132	74984	3	10	41		99.92	0	0.01	0.05
133	74999	5	28	6		99.94	0	0.03	0
134	74964	16	24	34		99.9	0.02	0.03	0.04
135	74909	21	34	74		99.82	0.02	0.04	0.09
136	40	74997	0	1		0.05	99.94	0	0
137	4	60	5	74966		0	0.07	0	99.9
138	74944	34	25	35		99.87	0.04	0.03	0.04
139	30	74986	0	22		0.03	99.93	0	0.02
140	74918	81	30	9		99.84	0.1	0.03	0.01
141	24	12	150	74852		0.03	0.01	0.19	99.75
142	1	35	7	74995		0	0.04	0	99.94
143	18	74987	0	33		0.02	99.93	0	0.04
144	16	75008	1	13		0.02	99.96	0	0.01
145	11	75010	1	16		0.01	99.96	0	0.02
146	74942	53	31	12		99.87	0.07	0.04	0.01
147	74946	53	26	13		99.87	0.07	0.03	0.01
148	24	75008	0	6		0.03	99.96	0	0
149	30	80	2	74925		0.03	0.1	0	99.84
150	21	17	3	74997		0.02	0.02	0	99.94
151	4	34	12	74988		0	0.04	0.01	99.93
152	5	20	22	74991		0	0.02	0.02	99.93
153	74990	23	11	14		99.93	0.03	0.01	0.01
154	12	75013	0	13		0.01	99.96	0	0.01
155	10	75015	0	13		0.01	99.96	0	0.01
156	74990	11	21	16		99.93	0.01	0.02	0.02
157	5	38	1	74994		0	0.05	0	99.94
158	9	22	0	75007		0.01	0.02	0	99.95
159	0	75038	0	0		0	100	0	0
160	0	0	75038	0		0	0	100	0
161	0	0	0	75038		0	0	0	100
162	0	0	75038	0		0	0	100	0
163	0	0	75038	0		0	0	100	0
164	0	0	0	75038		0	0	0	100
165	0	0	75038	0		0	0	100	0
166	0	0	0	75038		0	0	0	100
167	75038	0	0	0		100	0	0	0
168	0	0	75038	0		0	0	100	0
169	75038	0	0	0		100	0	0	0
170	75038	0	0	0		100	0	0	0
171	0	0	75038	0		0	0	100	0
172	0	75038	0	0		0	100	0	0
173	75038	0	0	0		100	0	0	0
174	0	0	75038	0		0	0	100	0
175	75038	0	0	0		100	0	0	0
176	0	75038	0	0		0	100	0	0
177	0	0	75038	0		0	0	100	0
178	75038	0	0	0		100	0	0	0
179	0	0	0	75038		0	0	0	100
180	0	75038	0	0		0	100	0	0
181	0	0	0	75038		0	0	0	100
182	75038	0	0	0		100	0	0	0
183	0	0	0	75038		0	0	0	100
184	0	0	75038	0		0	0	100	0
185	0	75038	0	0		0	100	0	0
186	0	0	0	75038		0	0	0	100

[truncated: 18 more sheets: 18, 19, 21, 23, 24, 25, 26, 27, 28, 29, 30, 31, 32, 33, 34, 35, 36, 37]
